# Supplementary material for: Parasitic nematodes of marine fishes from Palmyra Atoll, East Indo-Pacific, including a new species of Spinitectus (Nematoda, Cystidicolidae)
Source: Zookeys. 2019 Nov 27;892:1–26. doi: 10.3897/zookeys.892.38447 (PMC6892965; doi:10.3897/zookeys.892.38447)
Supplement: XML Treatment for Pulchrascaris chiloscyllii [file zookeys.892.38447-treatment1.xml]

<!DOCTYPE tp:taxon-treatment
  PUBLIC "-//TaxonX//DTD Taxonomic Treatment Publishing DTD v0 20100105//EN" "tax-treatment-NSO.dtd">
<tp:taxon-treatment xmlns:tp="http://www.plazi.org/taxpub"><tp:treatment-meta><kwd-group><label>Taxon classification</label><kwd><named-content xmlns:xlink="http://www.w3.org/1999/xlink" content-type="kingdom">Animalia</named-content></kwd><kwd><named-content xmlns:xlink="http://www.w3.org/1999/xlink" content-type="order">Spirurida</named-content></kwd><kwd><named-content xmlns:xlink="http://www.w3.org/1999/xlink" content-type="family">Cystidicolidae</named-content></kwd></kwd-group><mixed-citation publication-type="journal"><person-group><name><surname>González-Solís</surname><given-names>David</given-names></name><name><surname>Soler-Jiménez</surname><given-names>Lilia C.</given-names></name><name><surname>Aguirre-Macedo</surname><given-names>M. Leopoldina</given-names></name><name><surname>McLaughlin</surname><given-names>John P.</given-names></name><name><surname>Shaw</surname><given-names>Jenny C.</given-names></name><name><surname>James</surname><given-names>Anna K.</given-names></name><name><surname>Hechinger</surname><given-names>Ryan F.</given-names></name><name><surname>Kuris</surname><given-names>Armand M.</given-names></name><name><surname>Lafferty</surname><given-names>Kevin D.</given-names></name><name><surname>Vidal-Martínez</surname><given-names>Víctor M.</given-names></name></person-group><article-title>Parasitic nematodes of marine fishes from Palmyra Atoll, East Indo-Pacific, including a new species of <italic><tp:taxon-name><tp:taxon-name-part taxon-name-part-type="genus" reg="Spinitectus">Spinitectus</tp:taxon-name-part></tp:taxon-name></italic> (<tp:taxon-name><tp:taxon-name-part taxon-name-part-type="phylum">Nematoda</tp:taxon-name-part></tp:taxon-name>, <tp:taxon-name><tp:taxon-name-part taxon-name-part-type="family">Cystidicolidae</tp:taxon-name-part></tp:taxon-name>)</article-title><source>Zookeys</source><day>27</day><month>11</month><year>2019</year><volume>892</volume><fpage>1</fpage><lpage>26</lpage><pub-id pub-id-type="doi">10.3897/zookeys.892.38447</pub-id></mixed-citation></tp:treatment-meta><tp:nomenclature><tp:taxon-name><object-id xmlns:xlink="http://www.w3.org/1999/xlink" content-type="arpha" xlink:type="simple">B789CA60-3CD3-5D0B-8D62-C6DF2C899527</object-id>
                <tp:taxon-name-part taxon-name-part-type="genus" reg="Pulchrascaris">Pulchrascaris</tp:taxon-name-part>
                <tp:taxon-name-part taxon-name-part-type="species" reg="chiloscyllii">chiloscyllii</tp:taxon-name-part>
              </tp:taxon-name><tp:taxon-authority>(Johnston &amp; Mawson, 1951) Deardorff, 1987</tp:taxon-authority></tp:nomenclature><tp:treatment-sec sec-type="description" id="SECID0EAVAI"><title>Description.</title><p>Male (1 mature specimen, measurements of one young specimen in parenthesis): elongate, relatively large nematodes, 68.01 (20.36) mm long, 767 (388) wide. Cuticular alae distinct. Lips small, greatly reduced, with tooth-like structures. Nerve ring located at first third of esophagus length, 503 (380); deirids posterior to level of nerve ring, 604, both from anterior body end. Excretory pore between base of subventral lips. Esophagus cylindrical, 2.96 (1.95) mm long, with large ventriculus at posterior end, 3.38 (2.12) mm long, and without ventricular appendage. Intestinal caecum anteriorly directed, somewhat larger than ventriculus, 3.57 (2.36) mm long. Spicules equal, similar, alate, 1.48 mm long; gubernaculum absent. Caudal papillae 51 pairs: 42 precloals pairs (some subventral and other sublateral), 4 adcloacal subventral pairs, 5 postcloacal (including phasmids). One single, ventral papilla on the anterior cloacal lip. Three cuticular plates immediately posterior to cloacal opening, with serrate edges. Tail conical, short, 298 (182) long.</p><p>Fourth-stage larva (1 specimen): Length of body 11.56 mm long, 233 wide. Esophagus, ventriculus and intestinal caecum 1.25, 0.93, 1.08 mm, respectively. Nerve ring 275, deirids 355, both from the cephalic end. Tail 126 long.</p></tp:treatment-sec><tp:treatment-sec sec-type="host" id="SECID0EGVAI"><title>Host.</title><p><italic><tp:taxon-name><tp:taxon-name-part taxon-name-part-type="genus" reg="Carcharhinus">Carcharhinus</tp:taxon-name-part> <tp:taxon-name-part taxon-name-part-type="species" reg="melanopterus">melanopterus</tp:taxon-name-part></tp:taxon-name></italic> (Quoy &amp; Gaimard) (<tp:taxon-name><tp:taxon-name-part taxon-name-part-type="family">Carcharhinidae</tp:taxon-name-part></tp:taxon-name>).</p></tp:treatment-sec><tp:treatment-sec sec-type="Site of infection" id="SECID0E3VAI"><title>Site of infection.</title><p>Intestine.</p></tp:treatment-sec><tp:treatment-sec sec-type="Prevalence and mean intensity" id="SECID0EBWAI"><title>Prevalence and mean intensity.</title><p>80 and 35 ± 26.5 (<italic>n</italic> = 5).</p></tp:treatment-sec><tp:treatment-sec sec-type="Specimens deposited" id="SECID0EJWAI"><title>Specimens deposited.</title><p><abbrev xmlns:xlink="http://www.w3.org/1999/xlink" content-type="institution" xlink:title="Laboratory of Parasitology, at Centre for Research and Advanced Studies, National Polytechnic Institute, Mérida, Yucatán, México" id="ABBRID0EPWAI" xlink:type="simple">CHCM</abbrev> no. 619 (voucher) (1 vial, 1 specimen ♀).</p></tp:treatment-sec><tp:treatment-sec sec-type="remarks" id="SECID0EUWAI"><title>Remarks.</title><p>These specimens are morphologically similar to <italic><tp:taxon-name><tp:taxon-name-part taxon-name-part-type="genus" reg="Pulchrascaris">P.</tp:taxon-name-part> <tp:taxon-name-part taxon-name-part-type="species" reg="chiloscyllii">chiloscyllii</tp:taxon-name-part></tp:taxon-name></italic> (reported as <italic><tp:taxon-name><tp:taxon-name-part taxon-name-part-type="genus" reg="Terranova">Terranova</tp:taxon-name-part> <tp:taxon-name-part taxon-name-part-type="species" reg="chiloscyllii">chiloscyllii</tp:taxon-name-part></tp:taxon-name></italic>), originally found in <italic><tp:taxon-name><tp:taxon-name-part taxon-name-part-type="genus" reg="Chiloscyllium">Chiloscyllium</tp:taxon-name-part> <tp:taxon-name-part taxon-name-part-type="species" reg="punctatum">punctatum</tp:taxon-name-part></tp:taxon-name></italic> Müller &amp; Henle and <italic><tp:taxon-name><tp:taxon-name-part taxon-name-part-type="genus" reg="Mustelus">Mustelus</tp:taxon-name-part> <tp:taxon-name-part taxon-name-part-type="species" reg="antarcticus">antarcticus</tp:taxon-name-part></tp:taxon-name></italic> Günther (reported as <italic><tp:taxon-name><tp:taxon-name-part taxon-name-part-type="genus" reg="Emissola">Emissola</tp:taxon-name-part> <tp:taxon-name-part taxon-name-part-type="species" reg="antarctica">antarctica</tp:taxon-name-part></tp:taxon-name></italic>) from the Central Queensland coast (<xref ref-type="bibr" rid="B17">Johnston and Mawson 1951</xref>). This species was redescribed by <xref ref-type="bibr" rid="B6">Deardorff (1987)</xref> from <italic><tp:taxon-name><tp:taxon-name-part taxon-name-part-type="genus" reg="Sphyrna">Sphyrna</tp:taxon-name-part> <tp:taxon-name-part taxon-name-part-type="species" reg="lewini">lewini</tp:taxon-name-part></tp:taxon-name></italic> (Griffith) and <italic><tp:taxon-name><tp:taxon-name-part taxon-name-part-type="genus" reg="Sphyrna">Sphyrna</tp:taxon-name-part> <tp:taxon-name-part taxon-name-part-type="species" reg="zygaena">zygaena</tp:taxon-name-part></tp:taxon-name></italic> (Linnaeus) (<tp:taxon-name><tp:taxon-name-part taxon-name-part-type="family">Sphyrnidae</tp:taxon-name-part></tp:taxon-name>) off Hawaii, Alabama and South Africa, and later recorded in <italic><tp:taxon-name><tp:taxon-name-part taxon-name-part-type="genus" reg="Trianenodon">Trianenodon</tp:taxon-name-part> <tp:taxon-name-part taxon-name-part-type="species" reg="obesus">obesus</tp:taxon-name-part></tp:taxon-name></italic> (Rüppell) (<tp:taxon-name><tp:taxon-name-part taxon-name-part-type="family">Carcharhinidae</tp:taxon-name-part></tp:taxon-name>) and <italic><tp:taxon-name><tp:taxon-name-part taxon-name-part-type="genus" reg="Carcharhinus">C.</tp:taxon-name-part> <tp:taxon-name-part taxon-name-part-type="species" reg="melanopterus">melanopterus</tp:taxon-name-part></tp:taxon-name></italic> from the Solomon Islands and the Maldives by <xref ref-type="bibr" rid="B3">Bruce and Cannon (1990)</xref>. Our specimens are somewhat larger than those described earlier, but this difference is consistent with intraspecific variability.</p></tp:treatment-sec><ref-list><ref id="B17"><mixed-citation xmlns:xlink="http://www.w3.org/1999/xlink" xlink:type="simple"><person-group><name name-style="western"><surname>Johnston</surname><given-names>TH</given-names></name><name name-style="western"><surname>Mawson</surname><given-names>PM</given-names></name></person-group> (<year>1951</year>) <article-title>Report on some parasitic nematodes from the Australian Museum.</article-title><source>Records of the Australian Museum</source><volume>22</volume>(<issue>4</issue>): <fpage>289</fpage>–<lpage>297</lpage>. <ext-link xlink:type="simple" ext-link-type="doi" xlink:href="10.3853/j.0067-1975.22.1951.609">https://doi.org/10.3853/j.0067-1975.22.1951.609</ext-link></mixed-citation></ref><ref id="B6"><mixed-citation xmlns:xlink="http://www.w3.org/1999/xlink" xlink:type="simple"><person-group><name name-style="western"><surname>Deardorff</surname><given-names>TL</given-names></name></person-group> (<year>1987</year>) <article-title>Redescription of <italic><tp:taxon-name><tp:taxon-name-part taxon-name-part-type="genus">Pulchrascaris</tp:taxon-name-part> <tp:taxon-name-part taxon-name-part-type="species">chiloscyllii</tp:taxon-name-part></tp:taxon-name></italic> (Johnston and Mawson, 1951) [sic] (<tp:taxon-name><tp:taxon-name-part taxon-name-part-type="phylum">Nematoda</tp:taxon-name-part></tp:taxon-name>: <tp:taxon-name><tp:taxon-name-part taxon-name-part-type="family">Anisakidae</tp:taxon-name-part></tp:taxon-name>), with comments on species in <italic><tp:taxon-name><tp:taxon-name-part taxon-name-part-type="genus">Pulchrascaris</tp:taxon-name-part></tp:taxon-name></italic> and <italic><tp:taxon-name><tp:taxon-name-part taxon-name-part-type="genus">Terranova</tp:taxon-name-part></tp:taxon-name></italic>.</article-title><source>Proceedings of the Helminthological Society of Washington</source><volume>54</volume>(<issue>1</issue>): <fpage>28</fpage>–<lpage>39</lpage>.</mixed-citation></ref><ref id="B3"><mixed-citation xmlns:xlink="http://www.w3.org/1999/xlink" xlink:type="simple"><person-group><name name-style="western"><surname>Bruce</surname><given-names>NL</given-names></name><name name-style="western"><surname>Cannon</surname><given-names>LRG</given-names></name></person-group> (<year>1990</year>) <article-title>Ascaridoid nematode from sharks from Australia and the Solomon Islands, Southwestern Pacific Ocean.</article-title><source>Invertebrate Taxonomy</source><volume>4</volume>: <fpage>763</fpage>–<lpage>783</lpage>. <ext-link xlink:type="simple" ext-link-type="doi" xlink:href="10.1071/IT9900763">https://doi.org/10.1071/IT9900763</ext-link></mixed-citation></ref></ref-list></tp:taxon-treatment>
