# Supplementary material for: Parasitic nematodes of marine fishes from Palmyra Atoll, East Indo-Pacific, including a new species of Spinitectus (Nematoda, Cystidicolidae)
Source: Zookeys. 2019 Nov 27;892:1–26. doi: 10.3897/zookeys.892.38447 (PMC6892965; doi:10.3897/zookeys.892.38447)
Supplement: XML Treatment for Pulchrascaris [file zookeys.892.38447-treatment2.xml]

<!DOCTYPE tp:taxon-treatment
  PUBLIC "-//TaxonX//DTD Taxonomic Treatment Publishing DTD v0 20100105//EN" "tax-treatment-NSO.dtd">
<tp:taxon-treatment xmlns:tp="http://www.plazi.org/taxpub"><tp:treatment-meta><kwd-group><label>Taxon classification</label><kwd><named-content xmlns:xlink="http://www.w3.org/1999/xlink" content-type="kingdom">Animalia</named-content></kwd><kwd><named-content xmlns:xlink="http://www.w3.org/1999/xlink" content-type="order">Spirurida</named-content></kwd><kwd><named-content xmlns:xlink="http://www.w3.org/1999/xlink" content-type="family">Cystidicolidae</named-content></kwd></kwd-group><mixed-citation publication-type="journal"><person-group><name><surname>González-Solís</surname><given-names>David</given-names></name><name><surname>Soler-Jiménez</surname><given-names>Lilia C.</given-names></name><name><surname>Aguirre-Macedo</surname><given-names>M. Leopoldina</given-names></name><name><surname>McLaughlin</surname><given-names>John P.</given-names></name><name><surname>Shaw</surname><given-names>Jenny C.</given-names></name><name><surname>James</surname><given-names>Anna K.</given-names></name><name><surname>Hechinger</surname><given-names>Ryan F.</given-names></name><name><surname>Kuris</surname><given-names>Armand M.</given-names></name><name><surname>Lafferty</surname><given-names>Kevin D.</given-names></name><name><surname>Vidal-Martínez</surname><given-names>Víctor M.</given-names></name></person-group><article-title>Parasitic nematodes of marine fishes from Palmyra Atoll, East Indo-Pacific, including a new species of <italic><tp:taxon-name><tp:taxon-name-part taxon-name-part-type="genus" reg="Spinitectus">Spinitectus</tp:taxon-name-part></tp:taxon-name></italic> (<tp:taxon-name><tp:taxon-name-part taxon-name-part-type="phylum">Nematoda</tp:taxon-name-part></tp:taxon-name>, <tp:taxon-name><tp:taxon-name-part taxon-name-part-type="family">Cystidicolidae</tp:taxon-name-part></tp:taxon-name>)</article-title><source>Zookeys</source><day>27</day><month>11</month><year>2019</year><volume>892</volume><fpage>1</fpage><lpage>26</lpage><pub-id pub-id-type="doi">10.3897/zookeys.892.38447</pub-id></mixed-citation></tp:treatment-meta><tp:nomenclature><tp:taxon-name><object-id xmlns:xlink="http://www.w3.org/1999/xlink" content-type="arpha" xlink:type="simple">2222A03C-4943-596F-A93E-31D27BEFB94B</object-id>
                <tp:taxon-name-part taxon-name-part-type="genus" reg="Pulchrascaris">Pulchrascaris</tp:taxon-name-part>
              </tp:taxon-name><tp:taxon-authority>sp.</tp:taxon-authority></tp:nomenclature><tp:treatment-sec sec-type="description" id="SECID0ES2AI"><title>Description.</title><p>Third-stage larva (12 specimens): relatively long nematodes 6.99–12.42 mm long and 172–452 wide, whitish with lateral cuticular alae. Lips weakly developed and bearing a larval, ventral tooth, 5–12 long. Nerve ring encircling esophagus in its anterior third, 173–302 from anterior body end. Deirids slightly posterior to nerve ring, 225–273 from cephalic end. Excretory pore at base of subventral lip. Esophagus relatively long, 636–1,414 with elongated ventriculus at posterior end, 388–1,371 long. Intestinal caecum anteriorly directed and somewhat larger than ventriculus, 389–1,384 long. Tail conical, 99–179 long, without ornamentations. Some specimens with a single papilla at 1.65–5.78 mm from posterior end of body.</p></tp:treatment-sec><tp:treatment-sec sec-type="host" id="SECID0EX2AI"><title>Hosts.</title><p><italic><tp:taxon-name><tp:taxon-name-part taxon-name-part-type="genus" reg="Acanthurus">Acanthurus</tp:taxon-name-part> <tp:taxon-name-part taxon-name-part-type="species" reg="sordidus">sordidus</tp:taxon-name-part></tp:taxon-name></italic>, <italic><tp:taxon-name><tp:taxon-name-part taxon-name-part-type="genus" reg="Acanthurus">A.</tp:taxon-name-part> <tp:taxon-name-part taxon-name-part-type="species" reg="triostegus">triostegus</tp:taxon-name-part></tp:taxon-name></italic>, <italic><tp:taxon-name><tp:taxon-name-part taxon-name-part-type="genus" reg="Acanthurus">Acanthurus</tp:taxon-name-part> <tp:taxon-name-part taxon-name-part-type="species" reg="xanthopterus">xanthopterus</tp:taxon-name-part></tp:taxon-name></italic> Valenciennes (<tp:taxon-name><tp:taxon-name-part taxon-name-part-type="family">Acanthuridae</tp:taxon-name-part></tp:taxon-name>), <italic><tp:taxon-name><tp:taxon-name-part taxon-name-part-type="genus" reg="Rhinecanthus">Rhinecanthus</tp:taxon-name-part> <tp:taxon-name-part taxon-name-part-type="species" reg="aculeatus">aculeatus</tp:taxon-name-part></tp:taxon-name></italic> (Linnaeus) (<tp:taxon-name><tp:taxon-name-part taxon-name-part-type="family">Balistidae</tp:taxon-name-part></tp:taxon-name>), <italic><tp:taxon-name><tp:taxon-name-part taxon-name-part-type="genus" reg="Platybelone">Platybelone</tp:taxon-name-part> <tp:taxon-name-part taxon-name-part-type="species" reg="argalus">argalus</tp:taxon-name-part> <tp:taxon-name-part taxon-name-part-type="subspecies" reg="argalus">argalus</tp:taxon-name-part></tp:taxon-name></italic> (Lesueur) (<tp:taxon-name><tp:taxon-name-part taxon-name-part-type="family">Belonidae</tp:taxon-name-part></tp:taxon-name>), <italic><tp:taxon-name><tp:taxon-name-part taxon-name-part-type="genus" reg="Carangoides">C.</tp:taxon-name-part> <tp:taxon-name-part taxon-name-part-type="species" reg="ferdau">ferdau</tp:taxon-name-part></tp:taxon-name></italic>, <italic><tp:taxon-name><tp:taxon-name-part taxon-name-part-type="genus" reg="Carangoides">Carangoides</tp:taxon-name-part> <tp:taxon-name-part taxon-name-part-type="species" reg="orthogrammus">orthogrammus</tp:taxon-name-part></tp:taxon-name></italic> (Jordan &amp; Gilbert), <italic><tp:taxon-name><tp:taxon-name-part taxon-name-part-type="genus" reg="Caranx">Caranx</tp:taxon-name-part> <tp:taxon-name-part taxon-name-part-type="species" reg="ignobilis">ignobilis</tp:taxon-name-part></tp:taxon-name></italic> (Forsskål), <italic><tp:taxon-name><tp:taxon-name-part taxon-name-part-type="genus" reg="Caranx">Caranx</tp:taxon-name-part> <tp:taxon-name-part taxon-name-part-type="species" reg="melampygus">melampygus</tp:taxon-name-part></tp:taxon-name></italic> Cuvier, <italic><tp:taxon-name><tp:taxon-name-part taxon-name-part-type="genus" reg="Caranx">Caranx</tp:taxon-name-part> <tp:taxon-name-part taxon-name-part-type="species" reg="papuensis">papuensis</tp:taxon-name-part></tp:taxon-name></italic> Alleyne &amp; MacLeay (all <tp:taxon-name><tp:taxon-name-part taxon-name-part-type="family">Carangidae</tp:taxon-name-part></tp:taxon-name>), <italic><tp:taxon-name><tp:taxon-name-part taxon-name-part-type="genus" reg="Amblygobius">Amblygobius</tp:taxon-name-part> <tp:taxon-name-part taxon-name-part-type="species" reg="phalaena">phalaena</tp:taxon-name-part></tp:taxon-name></italic> (Valenciennes), <italic><tp:taxon-name><tp:taxon-name-part taxon-name-part-type="genus" reg="Asterropteryx">Asterropteryx</tp:taxon-name-part> <tp:taxon-name-part taxon-name-part-type="species" reg="semipunctata">semipunctata</tp:taxon-name-part></tp:taxon-name></italic> Rüppell, <italic><tp:taxon-name><tp:taxon-name-part taxon-name-part-type="genus" reg="Valenciennea">Valenciennea</tp:taxon-name-part> <tp:taxon-name-part taxon-name-part-type="species" reg="sexguttata">sexguttata</tp:taxon-name-part></tp:taxon-name></italic> (Valenciennes) (all <tp:taxon-name><tp:taxon-name-part taxon-name-part-type="family">Gobiidae</tp:taxon-name-part></tp:taxon-name>), <italic><tp:taxon-name><tp:taxon-name-part taxon-name-part-type="genus" reg="Mulloidichthys">M.</tp:taxon-name-part> <tp:taxon-name-part taxon-name-part-type="species" reg="flavolineatus">flavolineatus</tp:taxon-name-part></tp:taxon-name></italic>, <italic><tp:taxon-name><tp:taxon-name-part taxon-name-part-type="genus" reg="Upeneus">Upeneus</tp:taxon-name-part> <tp:taxon-name-part taxon-name-part-type="species" reg="taeniopterus">taeniopterus</tp:taxon-name-part></tp:taxon-name></italic> Cuvier (<tp:taxon-name><tp:taxon-name-part taxon-name-part-type="family">Mullidae</tp:taxon-name-part></tp:taxon-name>), <italic><tp:taxon-name><tp:taxon-name-part taxon-name-part-type="genus" reg="Gymnothorax">Gymnothorax</tp:taxon-name-part> <tp:taxon-name-part taxon-name-part-type="species" reg="pictus">pictus</tp:taxon-name-part></tp:taxon-name></italic> (Ahl) (<tp:taxon-name><tp:taxon-name-part taxon-name-part-type="family">Muraenidae</tp:taxon-name-part></tp:taxon-name>), <italic><tp:taxon-name><tp:taxon-name-part taxon-name-part-type="genus" reg="Lutjanus">L.</tp:taxon-name-part> <tp:taxon-name-part taxon-name-part-type="species" reg="fulvus">fulvus</tp:taxon-name-part></tp:taxon-name></italic>, <italic><tp:taxon-name><tp:taxon-name-part taxon-name-part-type="genus" reg="Lutjanus">Lutjanus</tp:taxon-name-part> <tp:taxon-name-part taxon-name-part-type="species" reg="monostigma">monostigma</tp:taxon-name-part></tp:taxon-name></italic> (Cuvier) (<tp:taxon-name><tp:taxon-name-part taxon-name-part-type="family">Lutjanidae</tp:taxon-name-part></tp:taxon-name>), <italic><tp:taxon-name><tp:taxon-name-part taxon-name-part-type="genus" reg="Abudefduf">Abudefduf</tp:taxon-name-part> <tp:taxon-name-part taxon-name-part-type="species" reg="septemfasciatus">septemfasciatus</tp:taxon-name-part></tp:taxon-name></italic> (Cuvier), <italic><tp:taxon-name><tp:taxon-name-part taxon-name-part-type="genus" reg="Stegastes">Stegastes</tp:taxon-name-part> <tp:taxon-name-part taxon-name-part-type="species" reg="nigricans">nigricans</tp:taxon-name-part></tp:taxon-name></italic> (Lacepède) (<tp:taxon-name><tp:taxon-name-part taxon-name-part-type="family">Pomacentridae</tp:taxon-name-part></tp:taxon-name>), <italic><tp:taxon-name><tp:taxon-name-part taxon-name-part-type="genus" reg="Chaetodon">C.</tp:taxon-name-part> <tp:taxon-name-part taxon-name-part-type="species" reg="auriga">auriga</tp:taxon-name-part></tp:taxon-name></italic>, <italic><tp:taxon-name><tp:taxon-name-part taxon-name-part-type="genus" reg="Chanos">C.</tp:taxon-name-part> <tp:taxon-name-part taxon-name-part-type="species" reg="chanos">chanos</tp:taxon-name-part></tp:taxon-name></italic>, <italic><tp:taxon-name><tp:taxon-name-part taxon-name-part-type="genus" reg="Kyphosus">K.</tp:taxon-name-part> <tp:taxon-name-part taxon-name-part-type="species" reg="cinerascens">cinerascens</tp:taxon-name-part></tp:taxon-name></italic>, <italic><tp:taxon-name><tp:taxon-name-part taxon-name-part-type="genus" reg="Ellochelon">E.</tp:taxon-name-part> <tp:taxon-name-part taxon-name-part-type="species" reg="vaigiensis">vaigiensis</tp:taxon-name-part></tp:taxon-name></italic>.</p></tp:treatment-sec><tp:treatment-sec sec-type="Site of infection" id="SECID0EWFBI"><title>Site of infection.</title><p>Mesenteries.</p></tp:treatment-sec><tp:treatment-sec sec-type="Prevalence and mean intensity" id="SECID0E2FBI"><title>Prevalence and mean intensity.</title><p>5.6 and 1 (<italic>n</italic> = 18) to <italic><tp:taxon-name><tp:taxon-name-part taxon-name-part-type="genus" reg="Acanthurus">A.</tp:taxon-name-part> <tp:taxon-name-part taxon-name-part-type="species" reg="sordidus">sordidus</tp:taxon-name-part></tp:taxon-name></italic>, 8 and 2.3 ± 1.9 (<italic>n</italic> = 50) to <italic><tp:taxon-name><tp:taxon-name-part taxon-name-part-type="genus" reg="Acanthurus">A.</tp:taxon-name-part> <tp:taxon-name-part taxon-name-part-type="species" reg="triostegus">triostegus</tp:taxon-name-part></tp:taxon-name></italic>, 15 and 1.3 ± 0.6 (<italic>n</italic> = 20) to <italic><tp:taxon-name><tp:taxon-name-part taxon-name-part-type="genus" reg="Acanthurus">A.</tp:taxon-name-part> <tp:taxon-name-part taxon-name-part-type="species" reg="xanthopterus">xanthopterus</tp:taxon-name-part></tp:taxon-name></italic>, 11.1 and 1 (<italic>n</italic> = 18) to <italic><tp:taxon-name><tp:taxon-name-part taxon-name-part-type="genus" reg="Rhinecanthus">R.</tp:taxon-name-part> <tp:taxon-name-part taxon-name-part-type="species" reg="aculeatus">aculeatus</tp:taxon-name-part></tp:taxon-name></italic>, 50 and 10 (<italic>n</italic> = 2) to <italic><tp:taxon-name><tp:taxon-name-part taxon-name-part-type="genus" reg="Platybelone">P.</tp:taxon-name-part> <tp:taxon-name-part taxon-name-part-type="species" reg="argalus">argalus</tp:taxon-name-part></tp:taxon-name></italic>, 40 and 42 ± 58 (<italic>n</italic> = 5) to <italic><tp:taxon-name><tp:taxon-name-part taxon-name-part-type="genus" reg="Carangoides">C.</tp:taxon-name-part> <tp:taxon-name-part taxon-name-part-type="species" reg="ferdau">ferdau</tp:taxon-name-part></tp:taxon-name></italic>, 66.7 and 52.5 ± 72.8 (<italic>n</italic> = 2) to <italic><tp:taxon-name><tp:taxon-name-part taxon-name-part-type="genus" reg="Carangoides">C.</tp:taxon-name-part> <tp:taxon-name-part taxon-name-part-type="species" reg="orthogrammus">orthogrammus</tp:taxon-name-part></tp:taxon-name></italic>, 100 and 71.3 ± 106.5 (<italic>n</italic> = 4) to <italic><tp:taxon-name><tp:taxon-name-part taxon-name-part-type="genus" reg="Caranx">C.</tp:taxon-name-part> <tp:taxon-name-part taxon-name-part-type="species" reg="ignobilis">ignobilis</tp:taxon-name-part></tp:taxon-name></italic>, 100 and 53.7 ± 106.4 (<italic>n</italic> = 6) to <italic><tp:taxon-name><tp:taxon-name-part taxon-name-part-type="genus" reg="Caranx">C.</tp:taxon-name-part> <tp:taxon-name-part taxon-name-part-type="species" reg="melampygus">melampygus</tp:taxon-name-part></tp:taxon-name></italic>, 40 and 8 ± 9.9 (<italic>n</italic> = 5) to <italic><tp:taxon-name><tp:taxon-name-part taxon-name-part-type="genus" reg="Caranx">C.</tp:taxon-name-part> <tp:taxon-name-part taxon-name-part-type="species" reg="papuensis">papuensis</tp:taxon-name-part></tp:taxon-name></italic>, 33.3 and 7.2 ± 8.6 (<italic>n</italic> = 18) to <italic><tp:taxon-name><tp:taxon-name-part taxon-name-part-type="genus" reg="Amblygobius">A.</tp:taxon-name-part> <tp:taxon-name-part taxon-name-part-type="species" reg="phalaena">phalaena</tp:taxon-name-part></tp:taxon-name></italic>, 8.3 and 3 (<italic>n</italic> = 12) to <italic><tp:taxon-name><tp:taxon-name-part taxon-name-part-type="genus" reg="Asterropteryx">A.</tp:taxon-name-part> <tp:taxon-name-part taxon-name-part-type="species" reg="semipunctata">semipunctata</tp:taxon-name-part></tp:taxon-name></italic>, 7.1 and 1 (<italic>n</italic> = 14) to <italic><tp:taxon-name><tp:taxon-name-part taxon-name-part-type="genus" reg="Valencienea">V.</tp:taxon-name-part> <tp:taxon-name-part taxon-name-part-type="species" reg="sexguttata">sexguttata</tp:taxon-name-part></tp:taxon-name></italic>, 9.6 and 1.4 ± 0.4 (<italic>n</italic> = 52) to <italic><tp:taxon-name><tp:taxon-name-part taxon-name-part-type="genus" reg="Mulloidichthys">M.</tp:taxon-name-part> <tp:taxon-name-part taxon-name-part-type="species" reg="flavolineatus">flavolineatus</tp:taxon-name-part></tp:taxon-name></italic>, 60 and 3.7 ± 1.5 (<italic>n</italic> = 5) to <italic><tp:taxon-name><tp:taxon-name-part taxon-name-part-type="genus" reg="Upeneus">U.</tp:taxon-name-part> <tp:taxon-name-part taxon-name-part-type="species" reg="taeniopterus">taeniopterus</tp:taxon-name-part></tp:taxon-name></italic>, 14.3 and 3 (<italic>n</italic> = 7) to <italic><tp:taxon-name><tp:taxon-name-part taxon-name-part-type="genus" reg="Gymnothorax">G.</tp:taxon-name-part> <tp:taxon-name-part taxon-name-part-type="species" reg="pictus">pictus</tp:taxon-name-part></tp:taxon-name></italic>, 46.2 and 5.2 ± 3.7 (<italic>n</italic> = 26) to <italic><tp:taxon-name><tp:taxon-name-part taxon-name-part-type="genus" reg="Lutjanus">L.</tp:taxon-name-part> <tp:taxon-name-part taxon-name-part-type="species" reg="fulvus">fulvus</tp:taxon-name-part></tp:taxon-name></italic>, 50 and 4.7 ± 3.2 (<italic>n</italic> = 6) to <italic><tp:taxon-name><tp:taxon-name-part taxon-name-part-type="genus" reg="Lutjanus">L.</tp:taxon-name-part> <tp:taxon-name-part taxon-name-part-type="species" reg="monostigma">monostigma</tp:taxon-name-part></tp:taxon-name></italic>, 8.3 and 1 (<italic>n</italic> = 12) to <italic><tp:taxon-name><tp:taxon-name-part taxon-name-part-type="genus" reg="Abudefduf">A.</tp:taxon-name-part> <tp:taxon-name-part taxon-name-part-type="species" reg="septemfasciatus">septemfasciatus</tp:taxon-name-part></tp:taxon-name></italic>, 10 and 1 (<italic>n</italic> = 10) to <italic><tp:taxon-name><tp:taxon-name-part taxon-name-part-type="genus" reg="Stegastes">S.</tp:taxon-name-part> <tp:taxon-name-part taxon-name-part-type="species" reg="nigricans">nigricans</tp:taxon-name-part></tp:taxon-name></italic>, 7.7 and 1 (<italic>n</italic> = 13) to <italic><tp:taxon-name><tp:taxon-name-part taxon-name-part-type="genus" reg="Chaetodon">C.</tp:taxon-name-part> <tp:taxon-name-part taxon-name-part-type="species" reg="auriga">auriga</tp:taxon-name-part></tp:taxon-name></italic>, 20 and 2 (<italic>n</italic> = 5) to <italic><tp:taxon-name><tp:taxon-name-part taxon-name-part-type="genus" reg="Chanos">C.</tp:taxon-name-part> <tp:taxon-name-part taxon-name-part-type="species" reg="chanos">chanos</tp:taxon-name-part></tp:taxon-name></italic>, 50 and 7 (<italic>n</italic> = 2) to <italic><tp:taxon-name><tp:taxon-name-part taxon-name-part-type="genus" reg="Kyphosus">K.</tp:taxon-name-part> <tp:taxon-name-part taxon-name-part-type="species" reg="cinerascens">cinerascens</tp:taxon-name-part></tp:taxon-name></italic>, 7.4 and 1.5 ± 0.6 (<italic>n</italic> = 54) to <italic><tp:taxon-name><tp:taxon-name-part taxon-name-part-type="genus" reg="Ellochelon">E.</tp:taxon-name-part> <tp:taxon-name-part taxon-name-part-type="species" reg="vaigiensis">vaigiensis</tp:taxon-name-part></tp:taxon-name></italic>.</p></tp:treatment-sec><tp:treatment-sec sec-type="Specimens deposited" id="SECID0EZPBI"><title>Specimens deposited.</title><p><abbrev xmlns:xlink="http://www.w3.org/1999/xlink" content-type="institution" xlink:title="Laboratory of Parasitology, at Centre for Research and Advanced Studies, National Polytechnic Institute, Mérida, Yucatán, México" id="ABBRID0E6PBI" xlink:type="simple">CHCM</abbrev> no. 620 (voucher) (1 vial, 1 specimen ♀) (from <italic><tp:taxon-name><tp:taxon-name-part taxon-name-part-type="genus" reg="Acanthurus">A.</tp:taxon-name-part> <tp:taxon-name-part taxon-name-part-type="species" reg="triostegus">triostegus</tp:taxon-name-part></tp:taxon-name></italic>), <abbrev xmlns:xlink="http://www.w3.org/1999/xlink" content-type="institution" xlink:title="Laboratory of Parasitology, at Centre for Research and Advanced Studies, National Polytechnic Institute, Mérida, Yucatán, México" id="ABBRID0EPQBI" xlink:type="simple">CHCM</abbrev> no. 621 (voucher) (1 vial, 2 specimens ♂ ♀) (from <italic><tp:taxon-name><tp:taxon-name-part taxon-name-part-type="genus" reg="Chaetodon">C.</tp:taxon-name-part> <tp:taxon-name-part taxon-name-part-type="species" reg="auriga">auriga</tp:taxon-name-part></tp:taxon-name></italic>), <abbrev xmlns:xlink="http://www.w3.org/1999/xlink" content-type="institution" xlink:title="Laboratory of Parasitology, at Centre for Research and Advanced Studies, National Polytechnic Institute, Mérida, Yucatán, México" id="ABBRID0E6QBI" xlink:type="simple">CHCM</abbrev> no. 622 (voucher) (1 vial, 1 specimen ♀) (from <italic><tp:taxon-name><tp:taxon-name-part taxon-name-part-type="genus" reg="Kyphosus">K.</tp:taxon-name-part> <tp:taxon-name-part taxon-name-part-type="species" reg="cinerascens">cinerascens</tp:taxon-name-part></tp:taxon-name></italic>), <abbrev xmlns:xlink="http://www.w3.org/1999/xlink" content-type="institution" xlink:title="Laboratory of Parasitology, at Centre for Research and Advanced Studies, National Polytechnic Institute, Mérida, Yucatán, México" id="ABBRID0EPRBI" xlink:type="simple">CHCM</abbrev> no. 623 (voucher) (1 vial, 1 specimen ♀) (from <italic><tp:taxon-name><tp:taxon-name-part taxon-name-part-type="genus" reg="Lutjanus">L.</tp:taxon-name-part> <tp:taxon-name-part taxon-name-part-type="species" reg="fulvus">fulvus</tp:taxon-name-part></tp:taxon-name></italic>).</p></tp:treatment-sec><tp:treatment-sec sec-type="remarks" id="SECID0E6RBI"><title>Remarks.</title><p>These larvae belong to the genus <italic><tp:taxon-name><tp:taxon-name-part taxon-name-part-type="genus" reg="Pulchrascaris">Pulchrascaris</tp:taxon-name-part></tp:taxon-name></italic> because of the position of the excretory pore between the subventral lips, absence of ventricular appendage, elongate esophagus, relatively large ventriculus, and intestinal caecum anteriorly directed and somewhat larger than ventriculus. <xref ref-type="bibr" rid="B6">Deardorff (1987)</xref> mentioned that differentiation of third stage larvae of the genera <italic><tp:taxon-name><tp:taxon-name-part taxon-name-part-type="genus" reg="Pulchrascaris">Pulchrascaris</tp:taxon-name-part></tp:taxon-name></italic> and <italic><tp:taxon-name><tp:taxon-name-part taxon-name-part-type="genus" reg="Terranova">Terranova</tp:taxon-name-part></tp:taxon-name></italic> is difficult, since lips are not well developed at that stage. We found one adult male, a young female and one larva of the species <italic><tp:taxon-name><tp:taxon-name-part taxon-name-part-type="genus" reg="Pulchrascaris">P.</tp:taxon-name-part> <tp:taxon-name-part taxon-name-part-type="species" reg="chiloscyllii">chiloscyllii</tp:taxon-name-part></tp:taxon-name></italic> in the blacktip reef shark <italic><tp:taxon-name><tp:taxon-name-part taxon-name-part-type="genus" reg="Carcharhinus">C.</tp:taxon-name-part> <tp:taxon-name-part taxon-name-part-type="species" reg="melanopterus">melanopterus</tp:taxon-name-part></tp:taxon-name></italic>, which occurs in the same area and feeds on some small reef fishes (<xref ref-type="bibr" rid="B9">Froese and Pauly 2014</xref>). Larvae identified as <italic><tp:taxon-name><tp:taxon-name-part taxon-name-part-type="genus" reg="Pulchrascaris">Pulchrascaris</tp:taxon-name-part></tp:taxon-name></italic> sp. are identical to those in the shark, and they could belong to the same species, but until studies on the life cycle or molecular analysis are carried out, we considered them as separate taxa. All fishes reported here probably act as intermediate or paratenic hosts and elasmobranchs are the definitive hosts. <xref ref-type="bibr" rid="B13">Jabbar et al. (2012)</xref> reported larval anisakid nematodes from several teleosts from the Great Barrier Reef, including larvae named as <italic><tp:taxon-name><tp:taxon-name-part taxon-name-part-type="genus" reg="Terranova">Terranova</tp:taxon-name-part></tp:taxon-name></italic> sp. type II in <italic><tp:taxon-name><tp:taxon-name-part taxon-name-part-type="genus" reg="Caranx">C.</tp:taxon-name-part> <tp:taxon-name-part taxon-name-part-type="species" reg="papuensis">papuensis</tp:taxon-name-part></tp:taxon-name></italic>. Those nematodes differ from the present ones in the length and ratio of the intestinal caecum and ventriculus. Larval nematodes reported as <italic><tp:taxon-name><tp:taxon-name-part taxon-name-part-type="genus" reg="Terranova">Terranova</tp:taxon-name-part></tp:taxon-name></italic> sp. type I and <italic><tp:taxon-name><tp:taxon-name-part taxon-name-part-type="genus" reg="Terranova">Terranova</tp:taxon-name-part></tp:taxon-name></italic> sp. type Hawaii B (HB) (<xref ref-type="bibr" rid="B5">Cannon 1977</xref>; <xref ref-type="bibr" rid="B7">Deardorff et al. 1982</xref>; <xref ref-type="bibr" rid="B41">Palm and Bray 2014</xref>) should be considered as <italic><tp:taxon-name><tp:taxon-name-part taxon-name-part-type="genus" reg="Pulchrascaris">Pulchrascaris</tp:taxon-name-part></tp:taxon-name></italic> sp. according to the ratios of their esophageal appendages. All fish parasitized by these larvae in the present work represent new host records.</p></tp:treatment-sec><ref-list><ref id="B6"><mixed-citation xmlns:xlink="http://www.w3.org/1999/xlink" xlink:type="simple"><person-group><name name-style="western"><surname>Deardorff</surname><given-names>TL</given-names></name></person-group> (<year>1987</year>) <article-title>Redescription of <italic><tp:taxon-name><tp:taxon-name-part taxon-name-part-type="genus">Pulchrascaris</tp:taxon-name-part> <tp:taxon-name-part taxon-name-part-type="species">chiloscyllii</tp:taxon-name-part></tp:taxon-name></italic> (Johnston and Mawson, 1951) [sic] (<tp:taxon-name><tp:taxon-name-part taxon-name-part-type="phylum">Nematoda</tp:taxon-name-part></tp:taxon-name>: <tp:taxon-name><tp:taxon-name-part taxon-name-part-type="family">Anisakidae</tp:taxon-name-part></tp:taxon-name>), with comments on species in <italic><tp:taxon-name><tp:taxon-name-part taxon-name-part-type="genus">Pulchrascaris</tp:taxon-name-part></tp:taxon-name></italic> and <italic><tp:taxon-name><tp:taxon-name-part taxon-name-part-type="genus">Terranova</tp:taxon-name-part></tp:taxon-name></italic>.</article-title><source>Proceedings of the Helminthological Society of Washington</source><volume>54</volume>(<issue>1</issue>): <fpage>28</fpage>–<lpage>39</lpage>.</mixed-citation></ref><ref id="B9"><mixed-citation xmlns:xlink="http://www.w3.org/1999/xlink" xlink:type="simple"><person-group><name name-style="western"><surname>Froese</surname><given-names>R</given-names></name><name name-style="western"><surname>Pauly</surname><given-names>D</given-names></name></person-group> (<year>2014</year>) FishBase. <ext-link xlink:type="simple" ext-link-type="uri" xlink:href="http://www.fishbase.org">http://www.fishbase.org</ext-link> [Accessed on: 2019-6-7]</mixed-citation></ref><ref id="B13"><mixed-citation xmlns:xlink="http://www.w3.org/1999/xlink" xlink:type="simple"><person-group><name name-style="western"><surname>Jabbar</surname><given-names>A</given-names></name><name name-style="western"><surname>Asnoussi</surname><given-names>A</given-names></name><name name-style="western"><surname>Norbury</surname><given-names>LJ</given-names></name><name name-style="western"><surname>Eisenbarth</surname><given-names>A</given-names></name><name name-style="western"><surname>Shamsi</surname><given-names>S</given-names></name><name name-style="western"><surname>Gasser</surname><given-names>RB</given-names></name><name name-style="western"><surname>Lopata</surname><given-names>AL</given-names></name><name name-style="western"><surname>Beveridge</surname><given-names>I</given-names></name></person-group> (<year>2012</year>) <article-title>Larval anisakid nematodes in teleost fishes from Lizard Island, northern Great Barrier Reef, Australia.</article-title><source>Marine and Freshwater Research</source><volume>63</volume>: <fpage>1283</fpage>–<lpage>1299</lpage>. <ext-link xlink:type="simple" ext-link-type="doi" xlink:href="10.1071/MF12211">https://doi.org/10.1071/MF12211</ext-link></mixed-citation></ref><ref id="B5"><mixed-citation xmlns:xlink="http://www.w3.org/1999/xlink" xlink:type="simple"><person-group><name name-style="western"><surname>Cannon</surname><given-names>LRG</given-names></name></person-group> (<year>1977</year>) <article-title>Some larval ascaridoids from south-eastern Queensland marine fishes.</article-title><source>International Journal for Parasitology</source><volume>7</volume>: <fpage>233</fpage>–<lpage>243</lpage>. <ext-link xlink:type="simple" ext-link-type="doi" xlink:href="10.1016/0020-7519(77)90053-4">https://doi.org/10.1016/0020-7519(77)90053-4</ext-link></mixed-citation></ref><ref id="B7"><mixed-citation xmlns:xlink="http://www.w3.org/1999/xlink" xlink:type="simple"><person-group><name name-style="western"><surname>Deardorff</surname><given-names>TL</given-names></name><name name-style="western"><surname>Kliks</surname><given-names>MM</given-names></name><name name-style="western"><surname>Rosenfeld</surname><given-names>ME</given-names></name><name name-style="western"><surname>Rychlinski</surname><given-names>RA</given-names></name><name name-style="western"><surname>Desowitz</surname><given-names>RS</given-names></name></person-group> (<year>1982</year>) <article-title>Larval ascaridoid nematodes from fishes near the Hawaiian Islands, with comments on pathogenicity experiments.</article-title><source>Pacific Science</source><volume>36</volume>(<issue>2</issue>): <fpage>187</fpage>–<lpage>201</lpage>. <ext-link xlink:type="simple" ext-link-type="uri" xlink:href="http://hdl.handle.net/10125/419">http://hdl.handle.net/10125/419</ext-link></mixed-citation></ref><ref id="B41"><mixed-citation xmlns:xlink="http://www.w3.org/1999/xlink" xlink:type="simple"><person-group><name name-style="western"><surname>Palm</surname><given-names>HW</given-names></name><name name-style="western"><surname>Bray</surname><given-names>RA</given-names></name></person-group> (<year>2014</year>) <source>Marine Fish Parasitology in Hawaii.</source><publisher-name>Westarp and Partner Digitaldruck</publisher-name>, <publisher-loc>Hohenwaesleben</publisher-loc>, <size units="page">302 pp</size>.</mixed-citation></ref></ref-list></tp:taxon-treatment>
