# Supplementary material for: Parasitic nematodes of marine fishes from Palmyra Atoll, East Indo-Pacific, including a new species of Spinitectus (Nematoda, Cystidicolidae)
Source: Zookeys. 2019 Nov 27;892:1–26. doi: 10.3897/zookeys.892.38447 (PMC6892965; doi:10.3897/zookeys.892.38447)
Supplement: XML Treatment for Hysterothylacium [file zookeys.892.38447-treatment3.xml]

<!DOCTYPE tp:taxon-treatment
  PUBLIC "-//TaxonX//DTD Taxonomic Treatment Publishing DTD v0 20100105//EN" "tax-treatment-NSO.dtd">
<tp:taxon-treatment xmlns:tp="http://www.plazi.org/taxpub"><tp:treatment-meta><kwd-group><label>Taxon classification</label><kwd><named-content xmlns:xlink="http://www.w3.org/1999/xlink" content-type="kingdom">Animalia</named-content></kwd><kwd><named-content xmlns:xlink="http://www.w3.org/1999/xlink" content-type="order">Spirurida</named-content></kwd><kwd><named-content xmlns:xlink="http://www.w3.org/1999/xlink" content-type="family">Cystidicolidae</named-content></kwd></kwd-group><mixed-citation publication-type="journal"><person-group><name><surname>González-Solís</surname><given-names>David</given-names></name><name><surname>Soler-Jiménez</surname><given-names>Lilia C.</given-names></name><name><surname>Aguirre-Macedo</surname><given-names>M. Leopoldina</given-names></name><name><surname>McLaughlin</surname><given-names>John P.</given-names></name><name><surname>Shaw</surname><given-names>Jenny C.</given-names></name><name><surname>James</surname><given-names>Anna K.</given-names></name><name><surname>Hechinger</surname><given-names>Ryan F.</given-names></name><name><surname>Kuris</surname><given-names>Armand M.</given-names></name><name><surname>Lafferty</surname><given-names>Kevin D.</given-names></name><name><surname>Vidal-Martínez</surname><given-names>Víctor M.</given-names></name></person-group><article-title>Parasitic nematodes of marine fishes from Palmyra Atoll, East Indo-Pacific, including a new species of <italic><tp:taxon-name><tp:taxon-name-part taxon-name-part-type="genus" reg="Spinitectus">Spinitectus</tp:taxon-name-part></tp:taxon-name></italic> (<tp:taxon-name><tp:taxon-name-part taxon-name-part-type="phylum">Nematoda</tp:taxon-name-part></tp:taxon-name>, <tp:taxon-name><tp:taxon-name-part taxon-name-part-type="family">Cystidicolidae</tp:taxon-name-part></tp:taxon-name>)</article-title><source>Zookeys</source><day>27</day><month>11</month><year>2019</year><volume>892</volume><fpage>1</fpage><lpage>26</lpage><pub-id pub-id-type="doi">10.3897/zookeys.892.38447</pub-id></mixed-citation></tp:treatment-meta><tp:nomenclature><tp:taxon-name><object-id xmlns:xlink="http://www.w3.org/1999/xlink" content-type="arpha" xlink:type="simple">95D0CB73-8270-53CC-B339-FE5DC8D611AF</object-id>
              <tp:taxon-name-part taxon-name-part-type="genus" reg="Hysterothylacium">Hysterothylacium</tp:taxon-name-part>
            </tp:taxon-name><tp:taxon-authority>sp. type MD of Deardorff &amp; Overstreet, 1981 (larval type VIII of Shamsi et al., 2011)</tp:taxon-authority></tp:nomenclature><tp:treatment-sec sec-type="description" id="SECID0EEXBI"><title>Description.</title><p>Third-stage larva (5 specimens): medium-sized nematodes, 3.00–8.64 mm long, 100–267 wide. Cuticular lateral alae extending along whole length of worm. Poorly developed lips, small, 18 long and 19 wide. Esophagus 270–680 long, with almost spherical ventriculus at distal part, 59–75 long and 57–87 wide. Ventricular appendage 481–595 long; intestinal caecum small, anteriorly directed, 67–274 long. Ratio for length of ventricular appendage and intestinal caecum 1: 2.10–7.73. Nerve ring at 116–279 from anterior end of body. Excretory pore slightly anterior to nerve ring, 137–198 from cephalic end. Deirids 395 from anterior end (observed in only 1 specimen). Tail conical, 121–227 long, with small spine-like mucron at tip.</p></tp:treatment-sec><tp:treatment-sec sec-type="host" id="SECID0EJXBI"><title>Hosts.</title><p><italic><tp:taxon-name><tp:taxon-name-part taxon-name-part-type="genus" reg="Acanthurus">Acanthurus</tp:taxon-name-part> <tp:taxon-name-part taxon-name-part-type="species" reg="triostegus">triostegus</tp:taxon-name-part></tp:taxon-name></italic>, <italic><tp:taxon-name><tp:taxon-name-part taxon-name-part-type="genus" reg="Carangoides">C.</tp:taxon-name-part> <tp:taxon-name-part taxon-name-part-type="species" reg="ferdau">ferdau</tp:taxon-name-part></tp:taxon-name></italic>, <italic><tp:taxon-name><tp:taxon-name-part taxon-name-part-type="genus" reg="Chaetodon">C.</tp:taxon-name-part> <tp:taxon-name-part taxon-name-part-type="species" reg="lunula">lunula</tp:taxon-name-part></tp:taxon-name></italic>, <italic><tp:taxon-name><tp:taxon-name-part taxon-name-part-type="genus" reg="Chanos">C.</tp:taxon-name-part> <tp:taxon-name-part taxon-name-part-type="species" reg="chanos">chanos</tp:taxon-name-part></tp:taxon-name></italic>, <italic><tp:taxon-name><tp:taxon-name-part taxon-name-part-type="genus" reg="Kyphosus">K.</tp:taxon-name-part> <tp:taxon-name-part taxon-name-part-type="species" reg="cinerascens">cinerascens</tp:taxon-name-part></tp:taxon-name></italic>, <italic><tp:taxon-name><tp:taxon-name-part taxon-name-part-type="genus" reg="Acanthurus">A.</tp:taxon-name-part> <tp:taxon-name-part taxon-name-part-type="species" reg="sordidus">sordidus</tp:taxon-name-part></tp:taxon-name></italic>, and <italic><tp:taxon-name><tp:taxon-name-part taxon-name-part-type="genus" reg="Arothron">A.</tp:taxon-name-part> <tp:taxon-name-part taxon-name-part-type="species" reg="hispidus">hispidus</tp:taxon-name-part></tp:taxon-name></italic>.</p></tp:treatment-sec><tp:treatment-sec sec-type="Site of infection" id="SECID0E3ZBI"><title>Site of infection.</title><p>Mesenteries and liver.</p></tp:treatment-sec><tp:treatment-sec sec-type="Prevalence and mean intensity" id="SECID0EB1BI"><title>Prevalence and mean intensity.</title><p>6 and 1.7 ± 0.6 (<italic>n</italic> = 50) to <italic><tp:taxon-name><tp:taxon-name-part taxon-name-part-type="genus" reg="Acanthurus">A.</tp:taxon-name-part> <tp:taxon-name-part taxon-name-part-type="species" reg="triostegus">triostegus</tp:taxon-name-part></tp:taxon-name></italic>, 40 and 1.0 ± 0.0 (<italic>n</italic> = 5) to <italic><tp:taxon-name><tp:taxon-name-part taxon-name-part-type="genus" reg="Carangoides">C.</tp:taxon-name-part> <tp:taxon-name-part taxon-name-part-type="species" reg="ferdau">ferdau</tp:taxon-name-part></tp:taxon-name></italic>, 50 and 3.3 ± 1.6 (<italic>n</italic> = 14) to <italic><tp:taxon-name><tp:taxon-name-part taxon-name-part-type="genus" reg="Chaetodon">C.</tp:taxon-name-part> <tp:taxon-name-part taxon-name-part-type="species" reg="lunula">lunula</tp:taxon-name-part></tp:taxon-name></italic>, 20 and 6 (<italic>n</italic> = 5) to <italic><tp:taxon-name><tp:taxon-name-part taxon-name-part-type="genus" reg="Chanos">C.</tp:taxon-name-part> <tp:taxon-name-part taxon-name-part-type="species" reg="chanos">chanos</tp:taxon-name-part></tp:taxon-name></italic> and 50 and 2 (<italic>n</italic> = 2) to <italic><tp:taxon-name><tp:taxon-name-part taxon-name-part-type="genus" reg="Kyphosus">K.</tp:taxon-name-part> <tp:taxon-name-part taxon-name-part-type="species" reg="cinerascens">cinerascens</tp:taxon-name-part></tp:taxon-name></italic>, 5.6 and 3 (<italic>n</italic> = 18) to <italic><tp:taxon-name><tp:taxon-name-part taxon-name-part-type="genus" reg="Acanthurus">A.</tp:taxon-name-part> <tp:taxon-name-part taxon-name-part-type="species" reg="sordidus">sordidus</tp:taxon-name-part></tp:taxon-name></italic>, 20 and 7.0 ± 5.0 (<italic>n</italic> = 15) to <italic><tp:taxon-name><tp:taxon-name-part taxon-name-part-type="genus" reg="Arothron">A.</tp:taxon-name-part> <tp:taxon-name-part taxon-name-part-type="species" reg="hispidus">hispidus</tp:taxon-name-part></tp:taxon-name></italic>.</p></tp:treatment-sec><tp:treatment-sec sec-type="Specimens deposited" id="SECID0EC4BI"><title>Specimens deposited.</title><p><abbrev xmlns:xlink="http://www.w3.org/1999/xlink" content-type="institution" xlink:title="Laboratory of Parasitology, at Centre for Research and Advanced Studies, National Polytechnic Institute, Mérida, Yucatán, México" id="ABBRID0EI4BI" xlink:type="simple">CHCM</abbrev> no. 624 (voucher) (1 vial, 1 specimen ♀) (from <italic><tp:taxon-name><tp:taxon-name-part taxon-name-part-type="genus" reg="Chaetodon">Chaetodon</tp:taxon-name-part> <tp:taxon-name-part taxon-name-part-type="species" reg="lunula">lunula</tp:taxon-name-part></tp:taxon-name></italic>), <abbrev xmlns:xlink="http://www.w3.org/1999/xlink" content-type="institution" xlink:title="Laboratory of Parasitology, at Centre for Research and Advanced Studies, National Polytechnic Institute, Mérida, Yucatán, México" id="ABBRID0EY4BI" xlink:type="simple">CHCM</abbrev> no. 625 (voucher) (1 vial, 2 specimens ♂ ♀) (from <italic><tp:taxon-name><tp:taxon-name-part taxon-name-part-type="genus" reg="Kyphosus">K.</tp:taxon-name-part> <tp:taxon-name-part taxon-name-part-type="species" reg="cinerascens">cinerascens</tp:taxon-name-part></tp:taxon-name></italic>).</p></tp:treatment-sec><tp:treatment-sec sec-type="remarks" id="SECID0EI5BI"><title>Remarks.</title><p>Because of the presence of a small intestinal caecum, long ventricular appendage, rounded ventriculus and small mucron on the tail tip, these larvae are morphologically similar to those described by <xref ref-type="bibr" rid="B8">Deardorff and Overstreet (1981)</xref> and the type HA of <xref ref-type="bibr" rid="B7">Deardorff et al. (1982)</xref> in the Gulf of Mexico and the Hawaiian Island, respectively. Recently, <xref ref-type="bibr" rid="B47">Shamsi et al. (2011)</xref> proposed a new classification for larvae occuring in fishes off Australia according to their molecular characterization. Morphometrically, larvae from America and the Australian region were practically identical. <italic><tp:taxon-name><tp:taxon-name-part taxon-name-part-type="genus" reg="Arothron">Arothron</tp:taxon-name-part> <tp:taxon-name-part taxon-name-part-type="species" reg="hispidus">hispidus</tp:taxon-name-part></tp:taxon-name></italic>, <italic><tp:taxon-name><tp:taxon-name-part taxon-name-part-type="genus" reg="Chaetodon">C.</tp:taxon-name-part> <tp:taxon-name-part taxon-name-part-type="species" reg="lunula">lunula</tp:taxon-name-part></tp:taxon-name></italic>, and <italic><tp:taxon-name><tp:taxon-name-part taxon-name-part-type="genus" reg="Kyphosus">K.</tp:taxon-name-part> <tp:taxon-name-part taxon-name-part-type="species" reg="cinerascens">cinerascens</tp:taxon-name-part></tp:taxon-name></italic> represent new host records.</p></tp:treatment-sec><ref-list><ref id="B8"><mixed-citation xmlns:xlink="http://www.w3.org/1999/xlink" xlink:type="simple"><person-group><name name-style="western"><surname>Deardorff</surname><given-names>TL</given-names></name><name name-style="western"><surname>Overstreet</surname><given-names>RM</given-names></name></person-group> (<year>1981</year>) <article-title>Larval <italic><tp:taxon-name><tp:taxon-name-part taxon-name-part-type="genus">Hysterothylacium</tp:taxon-name-part></tp:taxon-name></italic> (=<italic><tp:taxon-name><tp:taxon-name-part taxon-name-part-type="genus">Thynnascaris</tp:taxon-name-part></tp:taxon-name></italic>) (<tp:taxon-name><tp:taxon-name-part taxon-name-part-type="phylum">Nematoda</tp:taxon-name-part></tp:taxon-name>: <tp:taxon-name><tp:taxon-name-part taxon-name-part-type="family">Anisakidae</tp:taxon-name-part></tp:taxon-name>) from fishes and invertebrates in the Gulf of Mexico.</article-title><source>Proceedings of the Helminthological Society of Washington</source><volume>48</volume>(<issue>2</issue>): <fpage>113</fpage>–<lpage>126</lpage>.</mixed-citation></ref><ref id="B7"><mixed-citation xmlns:xlink="http://www.w3.org/1999/xlink" xlink:type="simple"><person-group><name name-style="western"><surname>Deardorff</surname><given-names>TL</given-names></name><name name-style="western"><surname>Kliks</surname><given-names>MM</given-names></name><name name-style="western"><surname>Rosenfeld</surname><given-names>ME</given-names></name><name name-style="western"><surname>Rychlinski</surname><given-names>RA</given-names></name><name name-style="western"><surname>Desowitz</surname><given-names>RS</given-names></name></person-group> (<year>1982</year>) <article-title>Larval ascaridoid nematodes from fishes near the Hawaiian Islands, with comments on pathogenicity experiments.</article-title><source>Pacific Science</source><volume>36</volume>(<issue>2</issue>): <fpage>187</fpage>–<lpage>201</lpage>. <ext-link xlink:type="simple" ext-link-type="uri" xlink:href="http://hdl.handle.net/10125/419">http://hdl.handle.net/10125/419</ext-link></mixed-citation></ref><ref id="B47"><mixed-citation xmlns:xlink="http://www.w3.org/1999/xlink" xlink:type="simple"><person-group><name name-style="western"><surname>Shamsi</surname><given-names>S</given-names></name><name name-style="western"><surname>Eisenbarth</surname><given-names>A</given-names></name><name name-style="western"><surname>Saptarshi</surname><given-names>S</given-names></name><name name-style="western"><surname>Beveridge</surname><given-names>I</given-names></name><name name-style="western"><surname>Gasser</surname><given-names>RB</given-names></name><name name-style="western"><surname>Lopata</surname><given-names>AL</given-names></name></person-group> (<year>2011</year>) <article-title>Ocurrence and abundance of anisakid nematode larvae in five species of fish from southern Australian waters.</article-title><source>Parasitology Research</source><volume>108</volume>: <fpage>927</fpage>–<lpage>934</lpage>. <ext-link xlink:type="simple" ext-link-type="doi" xlink:href="10.1007/s00436-010-2134-1">https://doi.org/10.1007/s00436-010-2134-1</ext-link></mixed-citation></ref></ref-list></tp:taxon-treatment>
