# Supplementary material for: Parasitic nematodes of marine fishes from Palmyra Atoll, East Indo-Pacific, including a new species of Spinitectus (Nematoda, Cystidicolidae)
Source: Zookeys. 2019 Nov 27;892:1–26. doi: 10.3897/zookeys.892.38447 (PMC6892965; doi:10.3897/zookeys.892.38447)
Supplement: XML Treatment for Cucullanus bourdini [file zookeys.892.38447-treatment5.xml]

<!DOCTYPE tp:taxon-treatment
  PUBLIC "-//TaxonX//DTD Taxonomic Treatment Publishing DTD v0 20100105//EN" "tax-treatment-NSO.dtd">
<tp:taxon-treatment xmlns:tp="http://www.plazi.org/taxpub"><tp:treatment-meta><kwd-group><label>Taxon classification</label><kwd><named-content xmlns:xlink="http://www.w3.org/1999/xlink" content-type="kingdom">Animalia</named-content></kwd><kwd><named-content xmlns:xlink="http://www.w3.org/1999/xlink" content-type="order">Spirurida</named-content></kwd><kwd><named-content xmlns:xlink="http://www.w3.org/1999/xlink" content-type="family">Cystidicolidae</named-content></kwd></kwd-group><mixed-citation publication-type="journal"><person-group><name><surname>González-Solís</surname><given-names>David</given-names></name><name><surname>Soler-Jiménez</surname><given-names>Lilia C.</given-names></name><name><surname>Aguirre-Macedo</surname><given-names>M. Leopoldina</given-names></name><name><surname>McLaughlin</surname><given-names>John P.</given-names></name><name><surname>Shaw</surname><given-names>Jenny C.</given-names></name><name><surname>James</surname><given-names>Anna K.</given-names></name><name><surname>Hechinger</surname><given-names>Ryan F.</given-names></name><name><surname>Kuris</surname><given-names>Armand M.</given-names></name><name><surname>Lafferty</surname><given-names>Kevin D.</given-names></name><name><surname>Vidal-Martínez</surname><given-names>Víctor M.</given-names></name></person-group><article-title>Parasitic nematodes of marine fishes from Palmyra Atoll, East Indo-Pacific, including a new species of <italic><tp:taxon-name><tp:taxon-name-part taxon-name-part-type="genus" reg="Spinitectus">Spinitectus</tp:taxon-name-part></tp:taxon-name></italic> (<tp:taxon-name><tp:taxon-name-part taxon-name-part-type="phylum">Nematoda</tp:taxon-name-part></tp:taxon-name>, <tp:taxon-name><tp:taxon-name-part taxon-name-part-type="family">Cystidicolidae</tp:taxon-name-part></tp:taxon-name>)</article-title><source>Zookeys</source><day>27</day><month>11</month><year>2019</year><volume>892</volume><fpage>1</fpage><lpage>26</lpage><pub-id pub-id-type="doi">10.3897/zookeys.892.38447</pub-id></mixed-citation></tp:treatment-meta><tp:nomenclature><tp:taxon-name><object-id xmlns:xlink="http://www.w3.org/1999/xlink" content-type="arpha" xlink:type="simple">C87CBBD9-F79E-52F7-B465-A7C38652B9C2</object-id>
              <tp:taxon-name-part taxon-name-part-type="genus" reg="Cucullanus">Cucullanus</tp:taxon-name-part>
              <tp:taxon-name-part taxon-name-part-type="species" reg="bourdini">bourdini</tp:taxon-name-part>
            </tp:taxon-name><tp:taxon-authority>Petter &amp; Le Bel, 1992</tp:taxon-authority></tp:nomenclature><tp:treatment-sec sec-type="description" id="SECID0E5ICI"><title>Description.</title><p>Male (5 specimens): medium-sized nematodes, 8.11–12.87 mm long, 223–413 wide. Esophagus 777–1,003 long and 126–240 wide at its posterior end. Anterior part of esophagus forming pseudocapsule (esophastome) 228–275 long and 129–185 wide. Nerve ring surrounding esophagus at its first third, 267–368 from anterior body end. Excretory pore beyond posterior end of esophagus, cervical papillae on distal end of esophagus or slightly posterior to it, 969–1,215 and 671–937, respectively, from cephalic end. Well-developed precloacal pseudosucker present, its distal part at 626–942 from posterior body end. Cloacal opening elevated. Eleven pairs of caudal papillae: 3 subventral, pedunculate precloacal pairs (first pair sometimes anterior to sucker and sometimes over anterior border), 4 adcloacal pairs (3 subventral, 1 lateral), 4 postcloacal pairs, including phasmids (1 subdorsal, 1 lateral, 2 subventral). One single papilla on anterior cloacal lip. Spicules similar, equal, alate, 982–1,543 with supporting structures along almost their whole length. Gubernaculum well-sclerotized, 116–140 long. Right and left postdeirids 3.94–6.37 and 1.92–3.27 mm, respectively, from posterior end of body. Tail conical 187–236 long, with pointed tip.</p><p>Gravid females (5 specimens, measurements of 1 young female in parentheses): body length 13.72–15.90 (5.23) mm long and 472–500 (220) wide. Esophagus 999–1,087 (600) long, 227–263 (106) wide at its posterior end. Esophastome 250–311 (197) long, 169–201 (129) wide. Nerve ring, excretory pore and deirids 318–367 (250), 1,150–1,377 (902), 805–971 (614), respectively, from anterior end of body. Vulva postequatorial 7.97–9.35 (3.30) from anterior end of body, with somewhat elevated lips and posteriorly directed muscular vagina. Eggs oval, 53–71 × 34–46 (–) in size, non-larvated. Tail conical, 294–385 (204) long.</p></tp:treatment-sec><tp:treatment-sec sec-type="host" id="SECID0EEJCI"><title>Host.</title><p><italic><tp:taxon-name><tp:taxon-name-part taxon-name-part-type="genus" reg="Arothron">Arothron</tp:taxon-name-part> <tp:taxon-name-part taxon-name-part-type="species" reg="hispidus">hispidus</tp:taxon-name-part></tp:taxon-name></italic>.</p></tp:treatment-sec><tp:treatment-sec sec-type="Site of infection" id="SECID0EVJCI"><title>Site of infection.</title><p>Intestine.</p></tp:treatment-sec><tp:treatment-sec sec-type="Prevalence and mean intensity" id="SECID0E1JCI"><title>Prevalence and mean intensity.</title><p>46.7 and 6 ± 4.7 (<italic>n</italic> = 15).</p></tp:treatment-sec><tp:treatment-sec sec-type="Specimens deposited" id="SECID0ECKCI"><title>Specimens deposited.</title><p><abbrev xmlns:xlink="http://www.w3.org/1999/xlink" content-type="institution" xlink:title="Laboratory of Parasitology, at Centre for Research and Advanced Studies, National Polytechnic Institute, Mérida, Yucatán, México" id="ABBRID0EIKCI" xlink:type="simple">CHCM</abbrev> no. 628 (voucher) (1 vial, 1 specimen ♀).</p></tp:treatment-sec><tp:treatment-sec sec-type="remarks" id="SECID0ENKCI"><title>Remarks.</title><p>The measurements of these nematodes are similar to those of <italic><tp:taxon-name><tp:taxon-name-part taxon-name-part-type="genus" reg="Cucullanus">C.</tp:taxon-name-part> <tp:taxon-name-part taxon-name-part-type="species" reg="bourdini">bourdini</tp:taxon-name-part></tp:taxon-name></italic>, a species described from lutjanid fishes off New Caledonia (<xref ref-type="bibr" rid="B43">Petter and Le Bel 1992</xref>; <xref ref-type="bibr" rid="B35">Moravec and Justine 2011</xref>), although it was also reported from <italic><tp:taxon-name><tp:taxon-name-part taxon-name-part-type="genus" reg="Balistapus">Balistapus</tp:taxon-name-part> <tp:taxon-name-part taxon-name-part-type="species" reg="undulatus">undulatus</tp:taxon-name-part></tp:taxon-name></italic> Park (<tp:taxon-name><tp:taxon-name-part taxon-name-part-type="family">Balistidae</tp:taxon-name-part></tp:taxon-name>) and <italic><tp:taxon-name><tp:taxon-name-part taxon-name-part-type="genus" reg="Myripristis">Myripristis</tp:taxon-name-part> <tp:taxon-name-part taxon-name-part-type="species" reg="kuntee">kuntee</tp:taxon-name-part></tp:taxon-name></italic> Valenciennes (<tp:taxon-name><tp:taxon-name-part taxon-name-part-type="family">Holocentridae</tp:taxon-name-part></tp:taxon-name>) from the French Polynesia (<xref ref-type="bibr" rid="B26">Morand and Rigby 1998</xref>). They have overlapping measurements of the body length of males, spicules, gubernaculum, and similar number and distribution of caudal papillae, although there are some differences in female body length, which could be considered to represent intraspecific variability. Apparently, this nematode is not host-specific (see <xref ref-type="bibr" rid="B35">Moravec and Justine 2011</xref>), since it has been reported from four different fish families to date. This is the first record of <italic><tp:taxon-name><tp:taxon-name-part taxon-name-part-type="genus" reg="Cucullanus">C.</tp:taxon-name-part> <tp:taxon-name-part taxon-name-part-type="species" reg="bourdini">bourdini</tp:taxon-name-part></tp:taxon-name></italic> in <italic><tp:taxon-name><tp:taxon-name-part taxon-name-part-type="genus" reg="Arothron">A.</tp:taxon-name-part> <tp:taxon-name-part taxon-name-part-type="species" reg="hispidus">hispidus</tp:taxon-name-part></tp:taxon-name></italic> and the second for a tetraodontiform fish.</p></tp:treatment-sec><ref-list><ref id="B43"><mixed-citation xmlns:xlink="http://www.w3.org/1999/xlink" xlink:type="simple"><person-group><name name-style="western"><surname>Petter</surname><given-names>A-J</given-names></name><name name-style="western"><surname>Le Bel</surname><given-names>J</given-names></name></person-group> (<year>1992</year>) <article-title>Two new species in the genus <italic><tp:taxon-name><tp:taxon-name-part taxon-name-part-type="genus">Cucullanus</tp:taxon-name-part></tp:taxon-name></italic> (<tp:taxon-name><tp:taxon-name-part taxon-name-part-type="phylum">Nematoda</tp:taxon-name-part></tp:taxon-name> – <tp:taxon-name><tp:taxon-name-part taxon-name-part-type="family">Cucullanidae</tp:taxon-name-part></tp:taxon-name>) from the Australian region.</article-title><source>Memórias do Instituto Oswaldo Cruz</source><volume>87</volume>: <fpage>201</fpage>–<lpage>206</lpage>. <ext-link xlink:type="simple" ext-link-type="doi" xlink:href="10.1590/S0074-02761992000500038">https://doi.org/10.1590/S0074-02761992000500038</ext-link></mixed-citation></ref><ref id="B35"><mixed-citation xmlns:xlink="http://www.w3.org/1999/xlink" xlink:type="simple"><person-group><name name-style="western"><surname>Moravec</surname><given-names>F</given-names></name><name name-style="western"><surname>Justine</surname><given-names>J-L</given-names></name></person-group> (<year>2011</year>) <article-title>Cucullanid nematodes (<tp:taxon-name><tp:taxon-name-part taxon-name-part-type="phylum">Nematoda</tp:taxon-name-part></tp:taxon-name>: <tp:taxon-name><tp:taxon-name-part taxon-name-part-type="family">Cucullanidae</tp:taxon-name-part></tp:taxon-name>) from deep-sea marine fishes off New Caledonia, including <italic><tp:taxon-name><tp:taxon-name-part taxon-name-part-type="genus">Dichelyne</tp:taxon-name-part> <tp:taxon-name-part taxon-name-part-type="species">etelidis</tp:taxon-name-part></tp:taxon-name></italic> n. sp.</article-title><source>Systematic Parasitology</source><volume>78</volume>: <fpage>95</fpage>–<lpage>108</lpage>. <ext-link xlink:type="simple" ext-link-type="doi" xlink:href="10.1007/s11230-010-9281-8">https://doi.org/10.1007/s11230-010-9281-8</ext-link></mixed-citation></ref><ref id="B26"><mixed-citation xmlns:xlink="http://www.w3.org/1999/xlink" xlink:type="simple"><person-group><name name-style="western"><surname>Morand</surname><given-names>S</given-names></name><name name-style="western"><surname>Rigby</surname><given-names>MC</given-names></name></person-group> (<year>1998</year>) <article-title>Cucullanin nematodes from coral reef fishes of French Polynesia, with a description of <tp:taxon-name><tp:taxon-name-part taxon-name-part-type="genus">Cucullanus</tp:taxon-name-part></tp:taxon-name> faliexae n. sp. (<tp:taxon-name><tp:taxon-name-part taxon-name-part-type="phylum">Nematoda</tp:taxon-name-part></tp:taxon-name>: <tp:taxon-name><tp:taxon-name-part taxon-name-part-type="family">Chitwoodchabaudiidae</tp:taxon-name-part></tp:taxon-name>).</article-title><source>Journal of Parasitology</source><volume>84</volume>: <fpage>1213</fpage>–<lpage>1217</lpage>. <ext-link xlink:type="simple" ext-link-type="doi" xlink:href="10.2307/3284677">https://doi.org/10.2307/3284677</ext-link></mixed-citation></ref></ref-list></tp:taxon-treatment>
