# Supplementary material for: Parasitic nematodes of marine fishes from Palmyra Atoll, East Indo-Pacific, including a new species of Spinitectus (Nematoda, Cystidicolidae)
Source: Zookeys. 2019 Nov 27;892:1–26. doi: 10.3897/zookeys.892.38447 (PMC6892965; doi:10.3897/zookeys.892.38447)
Supplement: XML Treatment for Cucullanus oceaniensis [file zookeys.892.38447-treatment6.xml]

<!DOCTYPE tp:taxon-treatment
  PUBLIC "-//TaxonX//DTD Taxonomic Treatment Publishing DTD v0 20100105//EN" "tax-treatment-NSO.dtd">
<tp:taxon-treatment xmlns:tp="http://www.plazi.org/taxpub"><tp:treatment-meta><kwd-group><label>Taxon classification</label><kwd><named-content xmlns:xlink="http://www.w3.org/1999/xlink" content-type="kingdom">Animalia</named-content></kwd><kwd><named-content xmlns:xlink="http://www.w3.org/1999/xlink" content-type="order">Spirurida</named-content></kwd><kwd><named-content xmlns:xlink="http://www.w3.org/1999/xlink" content-type="family">Cystidicolidae</named-content></kwd></kwd-group><mixed-citation publication-type="journal"><person-group><name><surname>González-Solís</surname><given-names>David</given-names></name><name><surname>Soler-Jiménez</surname><given-names>Lilia C.</given-names></name><name><surname>Aguirre-Macedo</surname><given-names>M. Leopoldina</given-names></name><name><surname>McLaughlin</surname><given-names>John P.</given-names></name><name><surname>Shaw</surname><given-names>Jenny C.</given-names></name><name><surname>James</surname><given-names>Anna K.</given-names></name><name><surname>Hechinger</surname><given-names>Ryan F.</given-names></name><name><surname>Kuris</surname><given-names>Armand M.</given-names></name><name><surname>Lafferty</surname><given-names>Kevin D.</given-names></name><name><surname>Vidal-Martínez</surname><given-names>Víctor M.</given-names></name></person-group><article-title>Parasitic nematodes of marine fishes from Palmyra Atoll, East Indo-Pacific, including a new species of <italic><tp:taxon-name><tp:taxon-name-part taxon-name-part-type="genus" reg="Spinitectus">Spinitectus</tp:taxon-name-part></tp:taxon-name></italic> (<tp:taxon-name><tp:taxon-name-part taxon-name-part-type="phylum">Nematoda</tp:taxon-name-part></tp:taxon-name>, <tp:taxon-name><tp:taxon-name-part taxon-name-part-type="family">Cystidicolidae</tp:taxon-name-part></tp:taxon-name>)</article-title><source>Zookeys</source><day>27</day><month>11</month><year>2019</year><volume>892</volume><fpage>1</fpage><lpage>26</lpage><pub-id pub-id-type="doi">10.3897/zookeys.892.38447</pub-id></mixed-citation></tp:treatment-meta><tp:nomenclature><tp:taxon-name><object-id xmlns:xlink="http://www.w3.org/1999/xlink" content-type="arpha" xlink:type="simple">93F46033-05BD-5F4A-9956-CA2D277F01D0</object-id>
              <tp:taxon-name-part taxon-name-part-type="genus" reg="Cucullanus">Cucullanus</tp:taxon-name-part>
              <tp:taxon-name-part taxon-name-part-type="species" reg="oceaniensis">oceaniensis</tp:taxon-name-part>
            </tp:taxon-name><tp:taxon-authority>Moravec, Sasal, Würtz &amp; Taraschewski, 2005</tp:taxon-authority></tp:nomenclature><tp:treatment-sec sec-type="description" id="SECID0EHOCI"><title>Description.</title><p>Male (1 specimen): medium-sized nematodes, whitish. Body length 6.22 mm, 183 wide. Muscular esophagus 678 long and 112 wide at its posterior part. Anterior end of esophagus forming a pseudobuccal capsule (esophastome), 214 long and 153 wide. Nerve ring slightly posterior to esophastome, 275 from anterior end of body. Deirids anterior to posterior end of esophagus, excretory pore posterior to it, at 609 and 797, respectively, from cephalic end. Eleven pairs of caudal papillae (including phasmids): 3 subventral precloacal pairs, 4 adcloacal pairs (3 subventral, 1 lateral), 4 postcloacal pairs (3 subventral, 1 lateral). A single, ventral papilla on the anterior cloacal lip. Spicules equal, similar, alate, 374 long. Gubernaculum well sclerotized, 112 long. Ventral precloacal sucker well developed, posterior margin at 690 from posterior end of body. Postdeirids 1.71 mm from tail tip. Tail conical with pointed tip, 112 long.</p></tp:treatment-sec><tp:treatment-sec sec-type="host" id="SECID0EMOCI"><title>Host.</title><p><italic><tp:taxon-name><tp:taxon-name-part taxon-name-part-type="genus" reg="Abudefduf">Abudefduf</tp:taxon-name-part> <tp:taxon-name-part taxon-name-part-type="species" reg="sordidus">sordidus</tp:taxon-name-part></tp:taxon-name></italic>.</p></tp:treatment-sec><tp:treatment-sec sec-type="Site of infection" id="SECID0E4OCI"><title>Site of infection.</title><p>Intestine.</p></tp:treatment-sec><tp:treatment-sec sec-type="Prevalence and mean intensity" id="SECID0ECPCI"><title>Prevalence and mean intensity.</title><p>11.1 and 1.5 ± 0.7 (<italic>n</italic> = 18).</p></tp:treatment-sec><tp:treatment-sec sec-type="Specimens deposited" id="SECID0EKPCI"><title>Specimens deposited.</title><p><abbrev xmlns:xlink="http://www.w3.org/1999/xlink" content-type="institution" xlink:title="Laboratory of Parasitology, at Centre for Research and Advanced Studies, National Polytechnic Institute, Mérida, Yucatán, México" id="ABBRID0EQPCI" xlink:type="simple">CHCM</abbrev> no. 629 (voucher) (1 vial, 1 specimen ♀).</p></tp:treatment-sec><tp:treatment-sec sec-type="remarks" id="SECID0EVPCI"><title>Remarks.</title><p>This single male is morphologically similar to <italic><tp:taxon-name><tp:taxon-name-part taxon-name-part-type="genus" reg="Cucullanus">C.</tp:taxon-name-part> <tp:taxon-name-part taxon-name-part-type="species" reg="bourdini">bourdini</tp:taxon-name-part></tp:taxon-name></italic> and <italic><tp:taxon-name><tp:taxon-name-part taxon-name-part-type="genus" reg="Cucullanus">C.</tp:taxon-name-part> <tp:taxon-name-part taxon-name-part-type="species" reg="oceaniensis">oceaniensis</tp:taxon-name-part></tp:taxon-name></italic>, two species described from lutjanids off New Caledonia and <italic><tp:taxon-name><tp:taxon-name-part taxon-name-part-type="genus" reg="Anguilla">Anguilla</tp:taxon-name-part> <tp:taxon-name-part taxon-name-part-type="species" reg="marmorata">marmorata</tp:taxon-name-part></tp:taxon-name></italic> Quoy &amp; Gaimard (<tp:taxon-name><tp:taxon-name-part taxon-name-part-type="family">Anguillidae</tp:taxon-name-part></tp:taxon-name>) in Polynesia and Melanesia (<xref ref-type="bibr" rid="B43">Petter and Le Bel 1992</xref>; <xref ref-type="bibr" rid="B38">Moravec et al. 2005</xref>). The number and distribution of caudal papillae of this male are practically the same as those of the above-mentioned species, although much more similar to that of <italic><tp:taxon-name><tp:taxon-name-part taxon-name-part-type="genus" reg="Cucullanus">C.</tp:taxon-name-part> <tp:taxon-name-part taxon-name-part-type="species" reg="oceaniensis">oceaniensis</tp:taxon-name-part></tp:taxon-name></italic>. However, we found some differences in body (6.22 vs 10.6–14.0 and 7.14–9.51 mm) and spicule lengths (374 vs 740–1,000 and 819–1,020 mm) of the present male. These differences could be related to the suitability of the fish hosts, since apparently the adult males in <italic><tp:taxon-name><tp:taxon-name-part taxon-name-part-type="genus" reg="Cucullanus">C.</tp:taxon-name-part> <tp:taxon-name-part taxon-name-part-type="species" reg="bourdini">bourdini</tp:taxon-name-part></tp:taxon-name></italic> and <italic><tp:taxon-name><tp:taxon-name-part taxon-name-part-type="genus" reg="Cucullanus">C.</tp:taxon-name-part> <tp:taxon-name-part taxon-name-part-type="species" reg="oceaniensis">oceaniensis</tp:taxon-name-part></tp:taxon-name></italic> are able to fully develop in lutjanids, while <italic><tp:taxon-name><tp:taxon-name-part taxon-name-part-type="genus" reg="Acanthurus">A.</tp:taxon-name-part> <tp:taxon-name-part taxon-name-part-type="species" reg="sordidus">sordidus</tp:taxon-name-part></tp:taxon-name></italic> might act as a paratenic or not preferential host for this nematode, since maturity was not fully reached. According to the original descriptions of <italic><tp:taxon-name><tp:taxon-name-part taxon-name-part-type="genus" reg="Cucullanus">C.</tp:taxon-name-part> <tp:taxon-name-part taxon-name-part-type="species" reg="bourdini">bourdini</tp:taxon-name-part></tp:taxon-name></italic> and <italic><tp:taxon-name><tp:taxon-name-part taxon-name-part-type="genus" reg="Cucullanus">C.</tp:taxon-name-part> <tp:taxon-name-part taxon-name-part-type="species" reg="oceaniensis">oceaniensis</tp:taxon-name-part></tp:taxon-name></italic>, these two species share many morphometric values and have never been compared (see <xref ref-type="bibr" rid="B43">Petter and Le Bel 1992</xref>; <xref ref-type="bibr" rid="B38">Moravec et al. 2005</xref>; <xref ref-type="bibr" rid="B35">Moravec and Justine 2011</xref>). An examination of the type material of both species should be carried out to elucidate their possible synonymy.</p></tp:treatment-sec><ref-list><ref id="B43"><mixed-citation xmlns:xlink="http://www.w3.org/1999/xlink" xlink:type="simple"><person-group><name name-style="western"><surname>Petter</surname><given-names>A-J</given-names></name><name name-style="western"><surname>Le Bel</surname><given-names>J</given-names></name></person-group> (<year>1992</year>) <article-title>Two new species in the genus <italic><tp:taxon-name><tp:taxon-name-part taxon-name-part-type="genus">Cucullanus</tp:taxon-name-part></tp:taxon-name></italic> (<tp:taxon-name><tp:taxon-name-part taxon-name-part-type="phylum">Nematoda</tp:taxon-name-part></tp:taxon-name> – <tp:taxon-name><tp:taxon-name-part taxon-name-part-type="family">Cucullanidae</tp:taxon-name-part></tp:taxon-name>) from the Australian region.</article-title><source>Memórias do Instituto Oswaldo Cruz</source><volume>87</volume>: <fpage>201</fpage>–<lpage>206</lpage>. <ext-link xlink:type="simple" ext-link-type="doi" xlink:href="10.1590/S0074-02761992000500038">https://doi.org/10.1590/S0074-02761992000500038</ext-link></mixed-citation></ref><ref id="B38"><mixed-citation xmlns:xlink="http://www.w3.org/1999/xlink" xlink:type="simple"><person-group><name name-style="western"><surname>Moravec</surname><given-names>F</given-names></name><name name-style="western"><surname>Sasal</surname><given-names>P</given-names></name><name name-style="western"><surname>Würtz</surname><given-names>J</given-names></name><name name-style="western"><surname>Taraschewski</surname><given-names>H</given-names></name></person-group> (<year>2005</year>) <article-title><italic><tp:taxon-name><tp:taxon-name-part taxon-name-part-type="genus">Cucullanus</tp:taxon-name-part> <tp:taxon-name-part taxon-name-part-type="species">oceaniensis</tp:taxon-name-part></tp:taxon-name></italic> sp. n. (<tp:taxon-name><tp:taxon-name-part taxon-name-part-type="phylum">Nematoda</tp:taxon-name-part></tp:taxon-name>: <tp:taxon-name><tp:taxon-name-part taxon-name-part-type="family">Cucullanidae</tp:taxon-name-part></tp:taxon-name>) from Pacific eels (<italic><tp:taxon-name><tp:taxon-name-part taxon-name-part-type="genus">Anguilla</tp:taxon-name-part></tp:taxon-name></italic> spp.).</article-title><source>Folia Parasitologica</source><volume>52</volume>: <fpage>343</fpage>–<lpage>348</lpage>. <ext-link xlink:type="simple" ext-link-type="doi" xlink:href="10.14411/fp.2005.047">https://doi.org/10.14411/fp.2005.047</ext-link></mixed-citation></ref><ref id="B35"><mixed-citation xmlns:xlink="http://www.w3.org/1999/xlink" xlink:type="simple"><person-group><name name-style="western"><surname>Moravec</surname><given-names>F</given-names></name><name name-style="western"><surname>Justine</surname><given-names>J-L</given-names></name></person-group> (<year>2011</year>) <article-title>Cucullanid nematodes (<tp:taxon-name><tp:taxon-name-part taxon-name-part-type="phylum">Nematoda</tp:taxon-name-part></tp:taxon-name>: <tp:taxon-name><tp:taxon-name-part taxon-name-part-type="family">Cucullanidae</tp:taxon-name-part></tp:taxon-name>) from deep-sea marine fishes off New Caledonia, including <italic><tp:taxon-name><tp:taxon-name-part taxon-name-part-type="genus">Dichelyne</tp:taxon-name-part> <tp:taxon-name-part taxon-name-part-type="species">etelidis</tp:taxon-name-part></tp:taxon-name></italic> n. sp.</article-title><source>Systematic Parasitology</source><volume>78</volume>: <fpage>95</fpage>–<lpage>108</lpage>. <ext-link xlink:type="simple" ext-link-type="doi" xlink:href="10.1007/s11230-010-9281-8">https://doi.org/10.1007/s11230-010-9281-8</ext-link></mixed-citation></ref></ref-list></tp:taxon-treatment>
