# Supplementary material for: Parasitic nematodes of marine fishes from Palmyra Atoll, East Indo-Pacific, including a new species of Spinitectus (Nematoda, Cystidicolidae)
Source: Zookeys. 2019 Nov 27;892:1–26. doi: 10.3897/zookeys.892.38447 (PMC6892965; doi:10.3897/zookeys.892.38447)
Supplement: XML Treatment for Pseudascarophis [file zookeys.892.38447-treatment8.xml]

<!DOCTYPE tp:taxon-treatment
  PUBLIC "-//TaxonX//DTD Taxonomic Treatment Publishing DTD v0 20100105//EN" "tax-treatment-NSO.dtd">
<tp:taxon-treatment xmlns:tp="http://www.plazi.org/taxpub"><tp:treatment-meta><kwd-group><label>Taxon classification</label><kwd><named-content xmlns:xlink="http://www.w3.org/1999/xlink" content-type="kingdom">Animalia</named-content></kwd><kwd><named-content xmlns:xlink="http://www.w3.org/1999/xlink" content-type="order">Spirurida</named-content></kwd><kwd><named-content xmlns:xlink="http://www.w3.org/1999/xlink" content-type="family">Cystidicolidae</named-content></kwd></kwd-group><mixed-citation publication-type="journal"><person-group><name><surname>González-Solís</surname><given-names>David</given-names></name><name><surname>Soler-Jiménez</surname><given-names>Lilia C.</given-names></name><name><surname>Aguirre-Macedo</surname><given-names>M. Leopoldina</given-names></name><name><surname>McLaughlin</surname><given-names>John P.</given-names></name><name><surname>Shaw</surname><given-names>Jenny C.</given-names></name><name><surname>James</surname><given-names>Anna K.</given-names></name><name><surname>Hechinger</surname><given-names>Ryan F.</given-names></name><name><surname>Kuris</surname><given-names>Armand M.</given-names></name><name><surname>Lafferty</surname><given-names>Kevin D.</given-names></name><name><surname>Vidal-Martínez</surname><given-names>Víctor M.</given-names></name></person-group><article-title>Parasitic nematodes of marine fishes from Palmyra Atoll, East Indo-Pacific, including a new species of <italic><tp:taxon-name><tp:taxon-name-part taxon-name-part-type="genus" reg="Spinitectus">Spinitectus</tp:taxon-name-part></tp:taxon-name></italic> (<tp:taxon-name><tp:taxon-name-part taxon-name-part-type="phylum">Nematoda</tp:taxon-name-part></tp:taxon-name>, <tp:taxon-name><tp:taxon-name-part taxon-name-part-type="family">Cystidicolidae</tp:taxon-name-part></tp:taxon-name>)</article-title><source>Zookeys</source><day>27</day><month>11</month><year>2019</year><volume>892</volume><fpage>1</fpage><lpage>26</lpage><pub-id pub-id-type="doi">10.3897/zookeys.892.38447</pub-id></mixed-citation></tp:treatment-meta><tp:nomenclature><tp:taxon-name><object-id xmlns:xlink="http://www.w3.org/1999/xlink" content-type="arpha" xlink:type="simple">75B8D7F5-3992-5DB7-8499-99404A8475BB</object-id>
              <tp:taxon-name-part taxon-name-part-type="genus" reg="Pseudascarophis">Pseudascarophis</tp:taxon-name-part>
            </tp:taxon-name><tp:taxon-authority>sp.</tp:taxon-authority></tp:nomenclature><tp:treatment-sec sec-type="description" id="SECID0EDYCI"><title>Description.</title><p>Gravid female (1 specimen): large, whitish nematode, 18.20 mm long, 158 wide. Anterior end rounded with two large rounded pseudolabia. Vestibule relatively short, 159 long, with anterior prostom and posterior part forming a transverse ring on anterior end of esophagus. Muscular esophagus short, narrow, 258 long; glandular part broader, 5 times longer than muscular one, 1.52 mm long. Nerve ring encircling muscular esophagus at its first third, 206 from anterior body end. Deirids small, bifurcated, situated between second and third thirds of vestibule length, 109 from anterior end of body. Excretory pore posterior to level of nerve ring, 220 from cephalic end. Vagina muscular directed posteriorly. Vulva pre-equatorial, 8.74 mm from anterior end of body, with not elevated lips. Fully developed eggs, thick-walled, larvated, without filaments, 31–36 × 24–29. Tail elongate, 239 long, with rounded tip.</p></tp:treatment-sec><tp:treatment-sec sec-type="host" id="SECID0EIYCI"><title>Hosts.</title><p><italic><tp:taxon-name><tp:taxon-name-part taxon-name-part-type="genus" reg="Chaetodon">Chaetodon</tp:taxon-name-part> <tp:taxon-name-part taxon-name-part-type="species" reg="auriga">auriga</tp:taxon-name-part></tp:taxon-name></italic>, <italic><tp:taxon-name><tp:taxon-name-part taxon-name-part-type="genus" reg="Chaetodon">C.</tp:taxon-name-part> <tp:taxon-name-part taxon-name-part-type="species" reg="lunula">lunula</tp:taxon-name-part></tp:taxon-name></italic>, and <italic><tp:taxon-name><tp:taxon-name-part taxon-name-part-type="genus" reg="Mulloidichthys">M.</tp:taxon-name-part> <tp:taxon-name-part taxon-name-part-type="species" reg="flavolineatus">flavolineatus</tp:taxon-name-part></tp:taxon-name></italic>.</p></tp:treatment-sec><tp:treatment-sec sec-type="Site of infection" id="SECID0EPZCI"><title>Site of infection.</title><p>Stomach.</p></tp:treatment-sec><tp:treatment-sec sec-type="Prevalence and mean intensity" id="SECID0EUZCI"><title>Prevalence and mean intensity.</title><p>30.8 and 1 (<italic>n</italic> = 13) to <italic><tp:taxon-name><tp:taxon-name-part taxon-name-part-type="genus" reg="Chaetodon">C.</tp:taxon-name-part> <tp:taxon-name-part taxon-name-part-type="species" reg="auriga">auriga</tp:taxon-name-part></tp:taxon-name></italic>, 14.3 and 3 ± 2.8 (<italic>n</italic> = 14) to <italic><tp:taxon-name><tp:taxon-name-part taxon-name-part-type="genus" reg="Chaetodon">C.</tp:taxon-name-part> <tp:taxon-name-part taxon-name-part-type="species" reg="lunula">lunula</tp:taxon-name-part></tp:taxon-name></italic>, 1.9 and 1 (<italic>n</italic> = 52) <italic><tp:taxon-name><tp:taxon-name-part taxon-name-part-type="genus" reg="Mulloidichthys">M.</tp:taxon-name-part> <tp:taxon-name-part taxon-name-part-type="species" reg="flavolineatus">flavolineatus</tp:taxon-name-part></tp:taxon-name></italic>.</p></tp:treatment-sec><tp:treatment-sec sec-type="Specimens deposited" id="SECID0EB2CI"><title>Specimens deposited.</title><p><abbrev xmlns:xlink="http://www.w3.org/1999/xlink" content-type="institution" xlink:title="Laboratory of Parasitology, at Centre for Research and Advanced Studies, National Polytechnic Institute, Mérida, Yucatán, México" id="ABBRID0EH2CI" xlink:type="simple">CHCM</abbrev> no. 631 (voucher) (1 vial, 1 specimen ♀) (from <italic><tp:taxon-name><tp:taxon-name-part taxon-name-part-type="genus" reg="Chaetodon">C.</tp:taxon-name-part> <tp:taxon-name-part taxon-name-part-type="species" reg="auriga">auriga</tp:taxon-name-part></tp:taxon-name></italic>), <abbrev xmlns:xlink="http://www.w3.org/1999/xlink" content-type="institution" xlink:title="Laboratory of Parasitology, at Centre for Research and Advanced Studies, National Polytechnic Institute, Mérida, Yucatán, México" id="ABBRID0EX2CI" xlink:type="simple">CHCM</abbrev> no. 632 (voucher) (1 vial, 2 specimens ♂ ♀) (from <italic><tp:taxon-name><tp:taxon-name-part taxon-name-part-type="genus" reg="Mulloidichthys">M.</tp:taxon-name-part> <tp:taxon-name-part taxon-name-part-type="species" reg="flavolineatus">flavolineatus</tp:taxon-name-part></tp:taxon-name></italic>).</p></tp:treatment-sec><tp:treatment-sec sec-type="remarks" id="SECID0EH3CI"><title>Remarks.</title><p>The presence of rounded pseudolabia, bifurcated deirids, and elongate tail with rounded tip, make this female similar to those of the genus <italic><tp:taxon-name><tp:taxon-name-part taxon-name-part-type="genus" reg="Pseudoascarophis">Pseudoascarophis</tp:taxon-name-part></tp:taxon-name></italic>. Nematodes belonging to this genus were originally reported in <italic><tp:taxon-name><tp:taxon-name-part taxon-name-part-type="genus" reg="Kyphosus">K.</tp:taxon-name-part> <tp:taxon-name-part taxon-name-part-type="species" reg="cinerascens">cinerascens</tp:taxon-name-part></tp:taxon-name></italic> from off Japan and later found in <italic><tp:taxon-name><tp:taxon-name-part taxon-name-part-type="genus" reg="Parupeneus">Parupeneus</tp:taxon-name-part> <tp:taxon-name-part taxon-name-part-type="species" reg="chrysopleuron">chrysopleuron</tp:taxon-name-part></tp:taxon-name></italic> (Temminck &amp; Schlegel) (<tp:taxon-name><tp:taxon-name-part taxon-name-part-type="family">Mullidae</tp:taxon-name-part></tp:taxon-name>), <italic><tp:taxon-name><tp:taxon-name-part taxon-name-part-type="genus" reg="Genypterus">Genypterus</tp:taxon-name-part> <tp:taxon-name-part taxon-name-part-type="species" reg="chilensis">chilensis</tp:taxon-name-part></tp:taxon-name></italic> (Guichenot) (<tp:taxon-name><tp:taxon-name-part taxon-name-part-type="family">Ophidiidae</tp:taxon-name-part></tp:taxon-name>), <italic><tp:taxon-name><tp:taxon-name-part taxon-name-part-type="genus" reg="Kyphosus">Kyphosus</tp:taxon-name-part> <tp:taxon-name-part taxon-name-part-type="species" reg="sectatrix">sectatrix</tp:taxon-name-part></tp:taxon-name></italic> (Linnaeus) (<tp:taxon-name><tp:taxon-name-part taxon-name-part-type="family">Kyphosidae</tp:taxon-name-part></tp:taxon-name>) from China, Chile, Brazil, respectively (<xref ref-type="bibr" rid="B21">Ko et al. 1985</xref>; <xref ref-type="bibr" rid="B50">Solov’eva 1996</xref>; <xref ref-type="bibr" rid="B39">Muñoz and George-Nascimento 2001</xref>; <xref ref-type="bibr" rid="B42">Pereira et al. 2013</xref>). Therefore, this find represents new host and geographical records. Since only one female was recovered, it is impossible to identify it to species.</p></tp:treatment-sec><ref-list><ref id="B21"><mixed-citation xmlns:xlink="http://www.w3.org/1999/xlink" xlink:type="simple"><person-group><name name-style="western"><surname>Ko</surname><given-names>RC</given-names></name><name name-style="western"><surname>Margolis</surname><given-names>L</given-names></name><name name-style="western"><surname>Machida</surname><given-names>M</given-names></name></person-group> (<year>1985</year>) <article-title><italic><tp:taxon-name><tp:taxon-name-part taxon-name-part-type="genus">Pseudoascarophis</tp:taxon-name-part> <tp:taxon-name-part taxon-name-part-type="species">kyphosi</tp:taxon-name-part></tp:taxon-name></italic> n. gen., n. sp. (<tp:taxon-name><tp:taxon-name-part taxon-name-part-type="phylum">Nematoda</tp:taxon-name-part></tp:taxon-name>: <tp:taxon-name><tp:taxon-name-part taxon-name-part-type="family">Cystidicolidae</tp:taxon-name-part></tp:taxon-name>) from the stomach of the fish <italic><tp:taxon-name><tp:taxon-name-part taxon-name-part-type="genus">Kyphosus</tp:taxon-name-part> <tp:taxon-name-part taxon-name-part-type="species">cinerascens</tp:taxon-name-part></tp:taxon-name></italic> (Forskål) [<italic>sic</italic>] from Japan.</article-title><source>Canadian Journal of Zoology</source><volume>63</volume>(<issue>11</issue>): <fpage>2684</fpage>–<lpage>2688</lpage>. <ext-link xlink:type="simple" ext-link-type="doi" xlink:href="10.1139/z85-401">https://doi.org/10.1139/z85-401</ext-link></mixed-citation></ref><ref id="B50"><mixed-citation xmlns:xlink="http://www.w3.org/1999/xlink" xlink:type="simple"><person-group><name name-style="western"><surname>Solov‘eva</surname><given-names>GF</given-names></name></person-group> (<year>1996</year>) <article-title><italic><tp:taxon-name><tp:taxon-name-part taxon-name-part-type="genus">Pseudascarophis</tp:taxon-name-part> <tp:taxon-name-part taxon-name-part-type="species">tropica</tp:taxon-name-part></tp:taxon-name></italic> n. sp. (<tp:taxon-name><tp:taxon-name-part taxon-name-part-type="phylum">Nematoda</tp:taxon-name-part></tp:taxon-name>: <tp:taxon-name><tp:taxon-name-part taxon-name-part-type="order">Spirurida</tp:taxon-name-part></tp:taxon-name>), a parasite of South China Sea fishes.</article-title><source>Parazitologiia</source><volume>25</volume>: <fpage>556</fpage>–<lpage>558</lpage>.</mixed-citation></ref><ref id="B39"><mixed-citation xmlns:xlink="http://www.w3.org/1999/xlink" xlink:type="simple"><person-group><name name-style="western"><surname>Muñoz</surname><given-names>G</given-names></name><name name-style="western"><surname>George-Nascimento</surname><given-names>M</given-names></name></person-group> (<year>2001</year>) <article-title><italic><tp:taxon-name><tp:taxon-name-part taxon-name-part-type="genus">Pseudascarophis</tp:taxon-name-part> <tp:taxon-name-part taxon-name-part-type="species">genypteri</tp:taxon-name-part></tp:taxon-name></italic> n. sp. (<tp:taxon-name><tp:taxon-name-part taxon-name-part-type="phylum">Nematoda</tp:taxon-name-part></tp:taxon-name>: <tp:taxon-name><tp:taxon-name-part taxon-name-part-type="family">Cystidicolidae</tp:taxon-name-part></tp:taxon-name>) parasite from the red ling <italic><tp:taxon-name><tp:taxon-name-part taxon-name-part-type="genus">Genypterus</tp:taxon-name-part> <tp:taxon-name-part taxon-name-part-type="species">chilensis</tp:taxon-name-part></tp:taxon-name></italic> off Chile.</article-title><source>Journal of Parasitology</source><volume>87</volume>: <fpage>1106</fpage>–<lpage>1111</lpage>. <ext-link xlink:type="simple" ext-link-type="doi" xlink:href="10.2307/3285241">https://doi.org/10.2307/3285241</ext-link></mixed-citation></ref><ref id="B42"><mixed-citation xmlns:xlink="http://www.w3.org/1999/xlink" xlink:type="simple"><person-group><name name-style="western"><surname>Pereira</surname><given-names>FB</given-names></name><name name-style="western"><surname>Pereira</surname><given-names>AN</given-names></name><name name-style="western"><surname>Timi</surname><given-names>JT</given-names></name><name name-style="western"><surname>Luque</surname><given-names>JL</given-names></name></person-group> (<year>2013</year>) <article-title><italic><tp:taxon-name><tp:taxon-name-part taxon-name-part-type="genus">Pseudascarophis</tp:taxon-name-part> <tp:taxon-name-part taxon-name-part-type="species">brasiliensis</tp:taxon-name-part></tp:taxon-name></italic> sp. nov. (<tp:taxon-name><tp:taxon-name-part taxon-name-part-type="phylum">Nematoda</tp:taxon-name-part></tp:taxon-name>: <tp:taxon-name><tp:taxon-name-part taxon-name-part-type="family">Cystidicolidae</tp:taxon-name-part></tp:taxon-name>) parasitic in the Bermuda chub <italic><tp:taxon-name><tp:taxon-name-part taxon-name-part-type="genus">Kyphosus</tp:taxon-name-part> <tp:taxon-name-part taxon-name-part-type="species">sectatrix</tp:taxon-name-part></tp:taxon-name></italic> (<tp:taxon-name><tp:taxon-name-part taxon-name-part-type="order">Perciformes</tp:taxon-name-part></tp:taxon-name>: <tp:taxon-name><tp:taxon-name-part taxon-name-part-type="family">Kyphosidae</tp:taxon-name-part></tp:taxon-name>) from southeastern Brazil.</article-title><source>Memórias do Instituto Oswaldo Cruz</source><volume>108</volume>: <fpage>476</fpage>–<lpage>480</lpage>. <ext-link xlink:type="simple" ext-link-type="doi" xlink:href="10.1590/S0074-0276108042013013">https://doi.org/10.1590/S0074-0276108042013013</ext-link></mixed-citation></ref></ref-list></tp:taxon-treatment>
