# Supplementary material for: Parasitic nematodes of marine fishes from Palmyra Atoll, East Indo-Pacific, including a new species of Spinitectus (Nematoda, Cystidicolidae)
Source: Zookeys. 2019 Nov 27;892:1–26. doi: 10.3897/zookeys.892.38447 (PMC6892965; doi:10.3897/zookeys.892.38447)
Supplement: XML Treatment for Spinitectus (Paraspinitectus) palmyraensis [file zookeys.892.38447-treatment9.xml]

<!DOCTYPE tp:taxon-treatment
  PUBLIC "-//TaxonX//DTD Taxonomic Treatment Publishing DTD v0 20100105//EN" "tax-treatment-NSO.dtd">
<tp:taxon-treatment xmlns:tp="http://www.plazi.org/taxpub"><tp:treatment-meta><kwd-group><label>Taxon classification</label><kwd><named-content xmlns:xlink="http://www.w3.org/1999/xlink" content-type="kingdom">Animalia</named-content></kwd><kwd><named-content xmlns:xlink="http://www.w3.org/1999/xlink" content-type="order">Spirurida</named-content></kwd><kwd><named-content xmlns:xlink="http://www.w3.org/1999/xlink" content-type="family">Cystidicolidae</named-content></kwd></kwd-group><mixed-citation publication-type="journal"><person-group><name><surname>González-Solís</surname><given-names>David</given-names></name><name><surname>Soler-Jiménez</surname><given-names>Lilia C.</given-names></name><name><surname>Aguirre-Macedo</surname><given-names>M. Leopoldina</given-names></name><name><surname>McLaughlin</surname><given-names>John P.</given-names></name><name><surname>Shaw</surname><given-names>Jenny C.</given-names></name><name><surname>James</surname><given-names>Anna K.</given-names></name><name><surname>Hechinger</surname><given-names>Ryan F.</given-names></name><name><surname>Kuris</surname><given-names>Armand M.</given-names></name><name><surname>Lafferty</surname><given-names>Kevin D.</given-names></name><name><surname>Vidal-Martínez</surname><given-names>Víctor M.</given-names></name></person-group><article-title>Parasitic nematodes of marine fishes from Palmyra Atoll, East Indo-Pacific, including a new species of <italic><tp:taxon-name><tp:taxon-name-part taxon-name-part-type="genus" reg="Spinitectus">Spinitectus</tp:taxon-name-part></tp:taxon-name></italic> (<tp:taxon-name><tp:taxon-name-part taxon-name-part-type="phylum">Nematoda</tp:taxon-name-part></tp:taxon-name>, <tp:taxon-name><tp:taxon-name-part taxon-name-part-type="family">Cystidicolidae</tp:taxon-name-part></tp:taxon-name>)</article-title><source>Zookeys</source><day>27</day><month>11</month><year>2019</year><volume>892</volume><fpage>1</fpage><lpage>26</lpage><pub-id pub-id-type="doi">10.3897/zookeys.892.38447</pub-id></mixed-citation></tp:treatment-meta><tp:nomenclature><tp:taxon-name><object-id xmlns:xlink="http://www.w3.org/1999/xlink" content-type="arpha" xlink:type="simple">E645F51A-8D4B-58ED-929E-13CB1D81553E</object-id>
              <tp:taxon-name-part taxon-name-part-type="genus" reg="Spinitectus">Spinitectus</tp:taxon-name-part> (<tp:taxon-name-part taxon-name-part-type="subgenus" reg="Paraspinitectus">Paraspinitectus</tp:taxon-name-part>) <tp:taxon-name-part taxon-name-part-type="species" reg="palmyraensis">palmyraensis</tp:taxon-name-part><object-id xmlns:xlink="http://www.w3.org/1999/xlink" content-type="zoobank" xlink:type="simple">http://zoobank.org/AB52DF93-B3F2-4C78-A221-7720368266C8</object-id></tp:taxon-name><tp:taxon-authority>González-Solís &amp; Vidal-Martínez</tp:taxon-authority><tp:taxon-status xmlns:xlink="http://www.w3.org/1999/xlink" xlink:type="simple">sp. nov.</tp:taxon-status><xref ref-type="fig" rid="F1">Figs 1</xref><xref ref-type="fig" rid="F2">, 2</xref><xref ref-type="fig" rid="F3">, 3</xref></tp:nomenclature><tp:treatment-sec sec-type="description" id="SECID0EWADI"><title>Description.</title><p><bold><italic>General</italic></bold>: medium-sized nematodes with transverse rings of markedly long, posteriorly directed spines. First ring situated at level of base of prostom (Figs <xref ref-type="fig" rid="F1">1C</xref>, <xref ref-type="fig" rid="F2">2D</xref>), other rings extending posteriorly to mid-length of body. Spination is weakly visible in the posterior end of body (Figs <xref ref-type="fig" rid="F1">1H</xref>, <xref ref-type="fig" rid="F3">3C, G</xref>). Rings 1–4 with 11–14 uninterrupted spines, rings 5–12 with 13–17 interrupted spines at lateral side of body, rings 13–14 with 13–15 discontinuous spines in number and shape (Fig. <xref ref-type="fig" rid="F1">1A</xref>), rings 15 and posteriormost rings with 6 relatively large spines with a pore-like in their bases (Fig. <xref ref-type="fig" rid="F3">3B</xref>). In some specimens, anteriormost rings incomplete, assymetrical and not forming a circle or with some missing spines (Fig. <xref ref-type="fig" rid="F1">1F, G</xref>), sometimes with double spines (Fig. <xref ref-type="fig" rid="F1">1E</xref>). Spines from rings 1–15 not overlapping each other, spines of more posterior rings overlapping (Fig. <xref ref-type="fig" rid="F3">3A</xref>). Cuticle transversely striated forming elevated rings (Figs <xref ref-type="fig" rid="F2">2D–E</xref>, <xref ref-type="fig" rid="F3">3A</xref>). The oral aperture oval surrounded by four submedian labia, which form continuous dorsal and ventral margins around the mouth. Two dorsal and two ventral submedian sublabia, curved and attached by their bases to surface of labia. There are two lateral, highly reduced pseudolabia without internal extensions. Two pairs of submedian cephalic papillae are present and a pair of lateral, barely visible amphids are situated outside the oral aperture (Figs <xref ref-type="fig" rid="F1">1B</xref>, <xref ref-type="fig" rid="F2">2A–C</xref>). Vestibule straight, rather long, with anterior end distinctly distended to form funnel-shaped prostom in lateral view (Fig. <xref ref-type="fig" rid="F1">1A, F</xref>). Esophagus clearly divided into muscular portion and posterior glandular, much longer and slightly wider portion. Nerve ring encircles muscular esophagus near its anterior end, situated between 8<sup>th</sup> and 9<sup>th</sup> rings of cuticular spines (Fig. <xref ref-type="fig" rid="F1">1A, F</xref>). Excretory pore situated between 9<sup>th</sup> and 10<sup>th</sup> rings of spines (Figs <xref ref-type="fig" rid="F1">1A, F</xref>, <xref ref-type="fig" rid="F2">2E</xref>). Small, trifurcated deirids situated just anterior to first ring of spines (Figs <xref ref-type="fig" rid="F1">1A, C, F</xref>, <xref ref-type="fig" rid="F2">2F</xref>). Tail of both sexes conical.</p><fig id="F1" position="float" orientation="portrait"><object-id xmlns:xlink="http://www.w3.org/1999/xlink" content-type="doi" xlink:type="simple">10.3897/zookeys.892.38447.figure1</object-id><object-id xmlns:xlink="http://www.w3.org/1999/xlink" content-type="arpha" xlink:type="simple">CD70395B-C078-5565-96A9-CE7E98FF6D7F</object-id><label>Figure 1.</label><caption><p><tp:taxon-name><tp:taxon-name-part taxon-name-part-type="genus" reg="Spinitectus">Spinitectus</tp:taxon-name-part> (<tp:taxon-name-part taxon-name-part-type="subgenus" reg="Paraspinitectus">Paraspinitectus</tp:taxon-name-part>) <tp:taxon-name-part taxon-name-part-type="species" reg="palmyraensis">palmyraensis</tp:taxon-name-part></tp:taxon-name> sp. nov. <bold>A</bold> anterior extremity of male, lateral view <bold>B, C</bold> cephalic end, apical and lateral views, respectively <bold>D</bold> region of vulva, lateral view <bold>E</bold> spines from different parts of body <bold>F</bold> anterior end, showing incomplete rows of spines <bold>G</bold> region of mid-body, showing missing spines <bold>H</bold> tail of female, ventral view <bold>I</bold> small spicule, lateral view <bold>J</bold> posterior end of male, lateral view.</p></caption><graphic xmlns:xlink="http://www.w3.org/1999/xlink" xlink:href="zookeys-892-001-g001.jpg" position="float" orientation="portrait" xlink:type="simple" id="oo_360271.jpg"><uri content-type="original_file" xlink:type="simple">https://binary.pensoft.net/fig/360271</uri></graphic></fig><fig id="F2" position="float" orientation="portrait"><object-id xmlns:xlink="http://www.w3.org/1999/xlink" content-type="doi" xlink:type="simple">10.3897/zookeys.892.38447.figure2</object-id><object-id xmlns:xlink="http://www.w3.org/1999/xlink" content-type="arpha" xlink:type="simple">3D167EF6-5F61-5AC4-B0F2-0B3FEB6DD3CA</object-id><label>Figure 2.</label><caption><p><tp:taxon-name><tp:taxon-name-part taxon-name-part-type="genus" reg="Spinitectus">Spinitectus</tp:taxon-name-part> (<tp:taxon-name-part taxon-name-part-type="subgenus" reg="Paraspinitectus">Paraspinitectus</tp:taxon-name-part>) <tp:taxon-name-part taxon-name-part-type="species" reg="palmyraensis">palmyraensis</tp:taxon-name-part></tp:taxon-name> sp. nov. scanning electron micrographs. <bold>A, B</bold> anterior end of gravid female, apical and subapical views, respectively <bold>C</bold> detail of mouth, apical view <bold>D</bold> anterior end body, lateral view (arrow indicates deirids) <bold>E</bold> region of excretory pore, ventral view (arrow indicates the excretory pore) <bold>F</bold> deirids. Abbreviations: <bold>b</bold> submedian papilla, <bold>l</bold> labium, <bold>p</bold> pseudolabium, <bold>s</bold> sublabium.</p></caption><graphic xmlns:xlink="http://www.w3.org/1999/xlink" xlink:href="zookeys-892-001-g002.jpg" position="float" orientation="portrait" xlink:type="simple" id="oo_360272.jpg"><uri content-type="original_file" xlink:type="simple">https://binary.pensoft.net/fig/360272</uri></graphic></fig><p><bold>Male</bold> (4 specimens, measurements of holotype in parenthesis): length of body 3.90–5.50 (4.92) mm, maximum width 89–115 (103). First cuticular ring 31–33 (33) from anterior extremity, armed with 11–14 (12) spines, 10–14 (12) long. Larger spines 22–23 (22–23) are at the level of the glandular esophagus. Vestibule including prostom 188–213 (188) long; prostom 21–28 (28) long and 7–9 (8) wide. Muscular esophagus 251–278 (261) long; glandular esophagus 0.82–1.55 (0.93) mm long, 32–41 (33) wide; length ratio of both parts of esophagus 1:3.2–4.2 (3.5). Entire esophagus and vestibule represent 28–31 (29)% of whole body length. Nerve ring and excretory pore 212–223 (223) and 233–254 (254), respectively, from anterior extremity. Deirids 30–32 (32) from anterior end of body. Posterior end of body ventrally curved, provided with well-developed caudal alae reaching posteriorly to end of tail (Figs <xref ref-type="fig" rid="F1">1J</xref>, <xref ref-type="fig" rid="F3">3C–F</xref>). Well-developed longitudinal, ventral cuticular ridges (area rugosa) present in precloacal region, formed by 9 lines in its most anterior part, 10 at middle and 3 near cloacal opening (Figs <xref ref-type="fig" rid="F1">1J</xref>, <xref ref-type="fig" rid="F3">3C, E</xref>). Precloacal papillae: 4 pairs of subventral, pedunculate, close to each other and equally distributed papillae present. Postcloacal papillae: 6 pairs of subventral pedunculate papillae, although second pair slightly laterally displaced. One pair of lateral papillae situated between two last pairs of subventrals (probably representing phasmids) (Figs <xref ref-type="fig" rid="F1">1J</xref>, <xref ref-type="fig" rid="F3">3D–F</xref>). Spicules dissimilar and unequal; large (left) spicule 673–766 (713) long, striated, with expanded proximal end 31–39 (39) wide, and bifurcated distal part. Small (right) spicule boat-shaped, 126–155 (126) long, with narrowed, ventrally bent distal end and two dorsal protuberances (Fig. <xref ref-type="fig" rid="F1">1I, J</xref>). Length ratio of spicules 1: 4.4–5.6 (5.6). Tail 123–160 (141) long, with blunt tip (Fig. <xref ref-type="fig" rid="F3">3F</xref>).</p><fig id="F3" position="float" orientation="portrait"><object-id xmlns:xlink="http://www.w3.org/1999/xlink" content-type="doi" xlink:type="simple">10.3897/zookeys.892.38447.figure3</object-id><object-id xmlns:xlink="http://www.w3.org/1999/xlink" content-type="arpha" xlink:type="simple">19F10D5D-1B70-5ADF-8919-719C82B9CEAF</object-id><label>Figure 3.</label><caption><p><tp:taxon-name><tp:taxon-name-part taxon-name-part-type="genus" reg="Spinitectus">Spinitectus</tp:taxon-name-part> (<tp:taxon-name-part taxon-name-part-type="subgenus" reg="Paraspinitectus">Paraspinitectus</tp:taxon-name-part>) <tp:taxon-name-part taxon-name-part-type="species" reg="palmyraensis">palmyraensis</tp:taxon-name-part></tp:taxon-name> sp. nov. scanning electron micrographs. <bold>A</bold> transition zone of spination, lateral view <bold>B</bold> larger spines with pore-like on bases <bold>C</bold> posterior end of male showing area rugosa, sublateral view <bold>D</bold> tail of male, ventral view <bold>E</bold> region of cloaca, ventral view (asterisks indicate precloacal papillae) <bold>F</bold> tail tip of male, ventral view <bold>G</bold> posterior end female, lateral view (arrow indicates phasmid) <bold>H</bold> detail of tail tip.</p></caption><graphic xmlns:xlink="http://www.w3.org/1999/xlink" xlink:href="zookeys-892-001-g003.jpg" position="float" orientation="portrait" xlink:type="simple" id="oo_360273.jpg"><uri content-type="original_file" xlink:type="simple">https://binary.pensoft.net/fig/360273</uri></graphic></fig><p><bold>Gravid female</bold> (4 specimens; measurements of allotype in parentheses): body length 5.89–7.14 (6.26) mm, maximum width 129–143 (143). First cuticular ring 27–31 (27) from anterior extremity, 11–14 spines 12–15 (12) long. Larger spines 12–14 (12–14) at the level of the glandular esophagus. Vestibule including prostom 183–211 (183) long; prostom 23–28 (28) long and 7–9 (7) wide. Muscular esophagus 273–300 (289) long; glandular esophagus 0.908–1.165 (1.165) mm long, 38–46 (46) wide; length ratio of both parts of esophagus 1: 3.3–4.1 (4). Entire esophagus and vestibule with prostome represents 23–26 (26)% of whole body length. Nerve ring and excretory pore 206–231 (206) and 219–266 (206), respectively, from anterior extremity. Deirids 26–30 (26) from anterior end. Vulva with slightly elevated lips, postequatorial, situated at 4.24–4.82 (4.58) mm from anterior extremity, representing 67–73 (73)% of body length. Vagina muscular, directed posteriorly from vulva (Fig. <xref ref-type="fig" rid="F1">1D</xref>). Ovaries extending slightly anterior to anus level (Fig. <xref ref-type="fig" rid="F1">1H</xref>). Eggs in uterus oval, thick-walled (4–5 wide), smooth; larvated eggs 35–42 × 23–27 (34–41 × 25–27) (Fig. <xref ref-type="fig" rid="F1">1D</xref>). Tail conical, 73–102 (73) long, with lateral phasmids and knob-like appendage at tip, 7–9 long, separated from body by a narrow constriction (Figs <xref ref-type="fig" rid="F1">1H</xref>, <xref ref-type="fig" rid="F3">3G, H</xref>).</p></tp:treatment-sec><tp:treatment-sec sec-type="etymology" id="SECID0EWJDI"><title>Etymology.</title><p>The specific name of this nematode relates to the collection locality (Palmyra Atoll).</p></tp:treatment-sec><tp:treatment-sec sec-type="Type-host" id="SECID0E2JDI"><title>Type-host.</title><p><italic><tp:taxon-name><tp:taxon-name-part taxon-name-part-type="genus" reg="Albula">Albula</tp:taxon-name-part> <tp:taxon-name-part taxon-name-part-type="species" reg="glossodonta">glossodonta</tp:taxon-name-part></tp:taxon-name></italic> (Forsskål) (<tp:taxon-name><tp:taxon-name-part taxon-name-part-type="family">Albulidae</tp:taxon-name-part></tp:taxon-name>).</p></tp:treatment-sec><tp:treatment-sec sec-type="Site of infection" id="SECID0ERKDI"><title>Site of infection.</title><p>Intestine.</p></tp:treatment-sec><tp:treatment-sec sec-type="Type-locality" id="SECID0EWKDI"><title>Type-locality.</title><p>Palmyra Atoll, Eastern Indo-Pacific Ocean.</p></tp:treatment-sec><tp:treatment-sec sec-type="Prevalence and mean intensity" id="SECID0E2KDI"><title>Prevalence and mean intensity.</title><p>54.2 and 3.2 ± 4.0 (<italic>n</italic> = 24).</p></tp:treatment-sec><tp:treatment-sec sec-type="Specimens deposited" id="SECID0EDLDI"><title>Specimens deposited.</title><p>Holotype and paratype (in <abbrev xmlns:xlink="http://www.w3.org/1999/xlink" xlink:title="scanning electron microscopy" id="ABBRID0EJLDI" xlink:type="simple">SEM</abbrev> stub) specimens in the Helminthological Collection of the Institute of Parasitology, Academy of Sciences of the Czech Republic, Ceske Budejovice (no. N-1073) and <abbrev xmlns:xlink="http://www.w3.org/1999/xlink" content-type="institution" xlink:title="Laboratory of Parasitology, at Centre for Research and Advanced Studies, National Polytechnic Institute, Mérida, Yucatán, México" id="ABBRID0ENLDI" xlink:type="simple">CHCM</abbrev> no. 633 (allotype) (1 vial, 1 specimen ♀).</p></tp:treatment-sec><tp:treatment-sec sec-type="remarks" id="SECID0ESLDI"><title>Remarks.</title><p>According to <xref ref-type="bibr" rid="B31">Moravec (2007)</xref>, <xref ref-type="bibr" rid="B33">Moravec and Justine (2009)</xref>, and <xref ref-type="bibr" rid="B37">Moravec and Klimpel (2009)</xref>, the genus <italic><tp:taxon-name><tp:taxon-name-part taxon-name-part-type="genus" reg="Spinitectus">Spinitectus</tp:taxon-name-part></tp:taxon-name></italic> is one of the 24 valid genera within the family <tp:taxon-name><tp:taxon-name-part taxon-name-part-type="family">Cystidicolidae</tp:taxon-name-part></tp:taxon-name>. This genus is represented by a large number of species described mainly from freshwater and marine fishes (<xref ref-type="bibr" rid="B32">Moravec et al. 2002</xref>) and includes the monotypic subgenus <tp:taxon-name><tp:taxon-name-part taxon-name-part-type="genus" reg="Spinitectus"/><tp:taxon-name-part taxon-name-part-type="subgenus" reg="Paraspinitectus">Paraspinitectus</tp:taxon-name-part></tp:taxon-name> (<xref ref-type="bibr" rid="B33">Moravec and Justine 2009</xref>).</p><p>Due to the presence of markedly reduced pseudolabia in the oral opening and a body covered by spinose rings, the nematodes herein described were assigned to the subgenus <tp:taxon-name><tp:taxon-name-part taxon-name-part-type="genus" reg="Spinitectus"/><tp:taxon-name-part taxon-name-part-type="subgenus" reg="Paraspinitectus">Paraspinitectus</tp:taxon-name-part></tp:taxon-name>, as diagnosed by <xref ref-type="bibr" rid="B33">Moravec and Justine (2009)</xref>. The subgenus was created based on the structure of the oral opening of a lone female nematode reported as <tp:taxon-name><tp:taxon-name-part taxon-name-part-type="genus" reg="Spinitectus">Spinitectus</tp:taxon-name-part> (<tp:taxon-name-part taxon-name-part-type="subgenus" reg="Paraspinitectus">Paraspinitectus</tp:taxon-name-part>)</tp:taxon-name> sp. collected from <italic><tp:taxon-name><tp:taxon-name-part taxon-name-part-type="genus" reg="Albula">A.</tp:taxon-name-part> <tp:taxon-name-part taxon-name-part-type="species" reg="glossodonta">glossodonta</tp:taxon-name-part></tp:taxon-name></italic>, off New Caledonia. <italic><tp:taxon-name><tp:taxon-name-part taxon-name-part-type="genus" reg="Spinitectus">Spinitectus</tp:taxon-name-part> <tp:taxon-name-part taxon-name-part-type="species" reg="beaveri">beaveri</tp:taxon-name-part></tp:taxon-name></italic>, a species originally described from <italic><tp:taxon-name><tp:taxon-name-part taxon-name-part-type="genus" reg="Albula">Albula</tp:taxon-name-part> <tp:taxon-name-part taxon-name-part-type="species" reg="vulpes">vulpes</tp:taxon-name-part></tp:taxon-name></italic> (Linnaeus) (<tp:taxon-name><tp:taxon-name-part taxon-name-part-type="family">Albulidae</tp:taxon-name-part></tp:taxon-name>) in Biscayne Bay, Florida (<xref ref-type="bibr" rid="B40">Overstreet 1970</xref>) and later examined by <abbrev xmlns:xlink="http://www.w3.org/1999/xlink" xlink:title="scanning electron microscopy" id="ABBRID0EFPDI" xlink:type="simple">SEM</abbrev> by <xref ref-type="bibr" rid="B16">Jilek and Crites (1982)</xref>, had similar structure to the oral opening, and thus became the type species of the subgenus. The former was reported in the same host and geographical region (southern Pacific Ocean), while the latter was described from a congeneric host (<italic><tp:taxon-name><tp:taxon-name-part taxon-name-part-type="genus" reg="Albula">A.</tp:taxon-name-part> <tp:taxon-name-part taxon-name-part-type="species" reg="vulpes">vulpes</tp:taxon-name-part></tp:taxon-name></italic>) and different geographical region (off Florida). They both have very similar morphological characteristics to <tp:taxon-name><tp:taxon-name-part taxon-name-part-type="genus" reg="Spinitectus">S.</tp:taxon-name-part> (<tp:taxon-name-part taxon-name-part-type="subgenus" reg="Paraspinitectus">P.</tp:taxon-name-part>) <tp:taxon-name-part taxon-name-part-type="species" reg="palmyraensis">palmyraensis</tp:taxon-name-part></tp:taxon-name> sp. nov., although, the new species differs from <tp:taxon-name><tp:taxon-name-part taxon-name-part-type="genus" reg="Spinitectus">S.</tp:taxon-name-part> (<tp:taxon-name-part taxon-name-part-type="subgenus" reg="Paraspinitectus">P.</tp:taxon-name-part>) <tp:taxon-name-part taxon-name-part-type="species" reg="beaveri">beaveri</tp:taxon-name-part></tp:taxon-name> in the length of right spicule (673–766 vs 390–430 mm), vestibule (188–213 vs 80–90 mm), different pattern in the distribution and number of spinose rings, position of nerve ring (between rings 9–10 vs 3–7), and number of caudal papillae. The new species differs from <tp:taxon-name><tp:taxon-name-part taxon-name-part-type="genus" reg="Spinitectus">Spinitectus</tp:taxon-name-part> (<tp:taxon-name-part taxon-name-part-type="subgenus" reg="Paraspinitectus">P.</tp:taxon-name-part>)</tp:taxon-name> sp. in the position of nerve ring (between rings 10–11), excretory pore (rings 9–10 vs 14–15) as well as the distribution pattern of spinose rings.</p><p>Interestingly even though the three species within <italic><tp:taxon-name><tp:taxon-name-part taxon-name-part-type="genus" reg="Paraspinitectus">Paraspinitectus</tp:taxon-name-part></tp:taxon-name></italic> occur in closely related hosts, morphological differences are evident among species of <italic><tp:taxon-name><tp:taxon-name-part taxon-name-part-type="genus" reg="Spinitectus">Spinitectus</tp:taxon-name-part></tp:taxon-name></italic> parasitizing albulid fishes around the world. Potentially, ecological differences of their hosts or habitats are substantial enough to select for this interspecific variability.</p><p>Morphological features as reduced pseudolabia, small triangular sublabia in the oral opening, trifurcated deirids (probably also present in <tp:taxon-name><tp:taxon-name-part taxon-name-part-type="genus" reg="Spinitectus">Spinitectus</tp:taxon-name-part> (<tp:taxon-name-part taxon-name-part-type="subgenus" reg="Paraspinitectus">P.</tp:taxon-name-part>)</tp:taxon-name> sp.), and spinose rings with two different patterns of arrangement are common to the three known forms assigned to the subgenus. These characteristics support the validity of the subgenus <tp:taxon-name><tp:taxon-name-part taxon-name-part-type="genus" reg="Spinitectus"/><tp:taxon-name-part taxon-name-part-type="subgenus" reg="Paraspinitectus">Paraspinitectus</tp:taxon-name-part></tp:taxon-name> and highlight the need for detailed <abbrev xmlns:xlink="http://www.w3.org/1999/xlink" xlink:title="scanning electron microscopy" id="ABBRID0EFSDI" xlink:type="simple">SEM</abbrev> examination of cystidicolid specimens to determine the substantial intraspecific differences when comparing among species.</p><p>Within the <tp:taxon-name><tp:taxon-name-part taxon-name-part-type="family">Cystidicolidae</tp:taxon-name-part></tp:taxon-name> there is a recently created genus, <italic><tp:taxon-name><tp:taxon-name-part taxon-name-part-type="genus" reg="Ascarophisnema">Ascarophisnema</tp:taxon-name-part></tp:taxon-name></italic> Moravec &amp; Justine, 2010 with remarkable similarities with the new species. Similarities between the <italic><tp:taxon-name><tp:taxon-name-part taxon-name-part-type="genus" reg="Ascarophisnema">Ascarophisnema</tp:taxon-name-part></tp:taxon-name></italic> and <italic><tp:taxon-name><tp:taxon-name-part taxon-name-part-type="genus" reg="Spinitectus">Spinitectus</tp:taxon-name-part></tp:taxon-name></italic> include trifurcated deirids (only reported in these two genera), the structure of the oral opening, and the number and distribution of caudal papillae. Although the presence of spinose rings in <italic><tp:taxon-name><tp:taxon-name-part taxon-name-part-type="genus" reg="Spinitectus">Spinitectus</tp:taxon-name-part></tp:taxon-name></italic> clearly set it apart from <italic><tp:taxon-name><tp:taxon-name-part taxon-name-part-type="genus" reg="Ascarophisnema">Ascarophisnema</tp:taxon-name-part></tp:taxon-name></italic>. Probably, both genera are closely related but a phylogenetic analysis using molecular and morphological data is needed to clarify this situation.</p><p>This is the second nominal species reported within the subgenus <tp:taxon-name><tp:taxon-name-part taxon-name-part-type="genus" reg="Spinitectus"/><tp:taxon-name-part taxon-name-part-type="subgenus" reg="Paraspinitectus">Paraspinitectus</tp:taxon-name-part></tp:taxon-name> and represents a new geographical record (southern Pacific region), since the previous report was a generically identified female from the same host species.</p></tp:treatment-sec><ref-list><ref id="B31"><mixed-citation xmlns:xlink="http://www.w3.org/1999/xlink" xlink:type="simple"><person-group><name name-style="western"><surname>Moravec</surname><given-names>F</given-names></name></person-group> (<year>2007</year>) <article-title>Some aspects of the taxonomy and biology of adult spirurine nematodes parasitic in fishes: a review.</article-title><source>Folia Parasitologica</source><volume>54</volume>: <fpage>239</fpage>–<lpage>257</lpage>. <ext-link xlink:type="simple" ext-link-type="doi" xlink:href="10.14411/fp.2007.033">https://doi.org/10.14411/fp.2007.033</ext-link></mixed-citation></ref><ref id="B33"><mixed-citation xmlns:xlink="http://www.w3.org/1999/xlink" xlink:type="simple"><person-group><name name-style="western"><surname>Moravec</surname><given-names>F</given-names></name><name name-style="western"><surname>Justine</surname><given-names>J-L</given-names></name></person-group> (<year>2009</year>) <article-title>Two cystidicolids (<tp:taxon-name><tp:taxon-name-part taxon-name-part-type="phylum">Nematoda</tp:taxon-name-part></tp:taxon-name>, <tp:taxon-name><tp:taxon-name-part taxon-name-part-type="family">Cystidicolidae</tp:taxon-name-part></tp:taxon-name>) from marine fishes off New Caledonia.</article-title><source>Acta Parasitologica</source><volume>54</volume>: <fpage>341</fpage>–<lpage>349</lpage>. <ext-link xlink:type="simple" ext-link-type="doi" xlink:href="10.2478/s11686-009-0058-7">https://doi.org/10.2478/s11686-009-0058-7</ext-link></mixed-citation></ref><ref id="B37"><mixed-citation xmlns:xlink="http://www.w3.org/1999/xlink" xlink:type="simple"><person-group><name name-style="western"><surname>Moravec</surname><given-names>F</given-names></name><name name-style="western"><surname>Klimpel</surname><given-names>S</given-names></name></person-group> (<year>2009</year>) <article-title>Two new species of cystidicolid nematodes from the digestive tract of the deep-sea fish <italic><tp:taxon-name><tp:taxon-name-part taxon-name-part-type="genus">Coryphaenoides</tp:taxon-name-part> <tp:taxon-name-part taxon-name-part-type="species">mediterraneus</tp:taxon-name-part></tp:taxon-name></italic> (Giglioli) (<tp:taxon-name><tp:taxon-name-part taxon-name-part-type="family">Macrouridae</tp:taxon-name-part></tp:taxon-name>) from the Mid-Atlantic Ridge.</article-title><source>Systematic Parasitology</source><volume>73</volume>: <fpage>37</fpage>–<lpage>47</lpage>. <ext-link xlink:type="simple" ext-link-type="doi" xlink:href="10.1007/s11230-009-9182-x">https://doi.org/10.1007/s11230-009-9182-x</ext-link></mixed-citation></ref><ref id="B32"><mixed-citation xmlns:xlink="http://www.w3.org/1999/xlink" xlink:type="simple"><person-group><name name-style="western"><surname>Moravec</surname><given-names>F</given-names></name><name name-style="western"><surname>García-Magaña</surname><given-names>L</given-names></name><name name-style="western"><surname>Salgado-Maldonado</surname><given-names>G</given-names></name></person-group> (<year>2002</year>) <article-title><italic><tp:taxon-name><tp:taxon-name-part taxon-name-part-type="genus">Spinitectus</tp:taxon-name-part> <tp:taxon-name-part taxon-name-part-type="species">tabascoensis</tp:taxon-name-part></tp:taxon-name></italic> sp. nov. (<tp:taxon-name><tp:taxon-name-part taxon-name-part-type="phylum">Nematoda</tp:taxon-name-part></tp:taxon-name>, <tp:taxon-name><tp:taxon-name-part taxon-name-part-type="family">Cystidicolidae</tp:taxon-name-part></tp:taxon-name>) from <italic><tp:taxon-name><tp:taxon-name-part taxon-name-part-type="genus">Ictalurus</tp:taxon-name-part> <tp:taxon-name-part taxon-name-part-type="species">furcatus</tp:taxon-name-part></tp:taxon-name></italic> (<tp:taxon-name><tp:taxon-name-part taxon-name-part-type="class">Pisces</tp:taxon-name-part></tp:taxon-name>) in southeastern Mexico.</article-title><source>Acta Parasitologica</source><volume>47</volume>: <fpage>224</fpage>–<lpage>227</lpage>. <ext-link xlink:type="simple" ext-link-type="doi" xlink:href="10.1590/S0074-02762010000100007">https://doi.org/10.1590/S0074-02762010000100007</ext-link></mixed-citation></ref><ref id="B40"><mixed-citation xmlns:xlink="http://www.w3.org/1999/xlink" xlink:type="simple"><person-group><name name-style="western"><surname>Overstreet</surname><given-names>RM</given-names></name></person-group> (<year>1970</year>) <article-title><italic><tp:taxon-name><tp:taxon-name-part taxon-name-part-type="genus">Spinitectus</tp:taxon-name-part> <tp:taxon-name-part taxon-name-part-type="species">beaveri</tp:taxon-name-part></tp:taxon-name></italic> sp. n. (<tp:taxon-name><tp:taxon-name-part taxon-name-part-type="phylum">Nematoda</tp:taxon-name-part></tp:taxon-name>: <tp:taxon-name><tp:taxon-name-part taxon-name-part-type="superfamily">Spiruroidea</tp:taxon-name-part></tp:taxon-name>) from the bonefish, <italic><tp:taxon-name><tp:taxon-name-part taxon-name-part-type="genus">Albula</tp:taxon-name-part> <tp:taxon-name-part taxon-name-part-type="species">vulpes</tp:taxon-name-part></tp:taxon-name></italic> (Linnaeus), in Florida.</article-title><source>Journal of Parasitology</source><volume>56</volume>: <fpage>128</fpage>–<lpage>130</lpage>. <ext-link xlink:type="simple" ext-link-type="doi" xlink:href="10.2307/3277468">https://doi.org/10.2307/3277468</ext-link></mixed-citation></ref><ref id="B16"><mixed-citation xmlns:xlink="http://www.w3.org/1999/xlink" xlink:type="simple"><person-group><name name-style="western"><surname>Jilek</surname><given-names>R</given-names></name><name name-style="western"><surname>Crites</surname><given-names>JL</given-names></name></person-group> (<year>1982</year>) <article-title>Comparative morphology of the North American species of <italic><tp:taxon-name><tp:taxon-name-part taxon-name-part-type="genus">Spinitectus</tp:taxon-name-part></tp:taxon-name></italic> (<tp:taxon-name><tp:taxon-name-part taxon-name-part-type="phylum">Nematoda</tp:taxon-name-part></tp:taxon-name>: <tp:taxon-name><tp:taxon-name-part taxon-name-part-type="order">Spirurida</tp:taxon-name-part></tp:taxon-name>) analyzed by scanning electron microscopy.</article-title><source>Transactions of the American Microscopical Society</source><volume>101</volume>: <fpage>126</fpage>–<lpage>134</lpage>. <ext-link xlink:type="simple" ext-link-type="doi" xlink:href="10.2307/3225764">https://doi.org/10.2307/3225764</ext-link></mixed-citation></ref></ref-list></tp:taxon-treatment>
