# Supplementary material for: Parasitic nematodes of marine fishes from Palmyra Atoll, East Indo-Pacific, including a new species of Spinitectus (Nematoda, Cystidicolidae)
Source: Zookeys. 2019 Nov 27;892:1–26. doi: 10.3897/zookeys.892.38447 (PMC6892965; doi:10.3897/zookeys.892.38447)
Supplement: XML Treatment for Philometra pellucida [file zookeys.892.38447-treatment10.xml]

<!DOCTYPE tp:taxon-treatment
  PUBLIC "-//TaxonX//DTD Taxonomic Treatment Publishing DTD v0 20100105//EN" "tax-treatment-NSO.dtd">
<tp:taxon-treatment xmlns:tp="http://www.plazi.org/taxpub"><tp:treatment-meta><kwd-group><label>Taxon classification</label><kwd><named-content xmlns:xlink="http://www.w3.org/1999/xlink" content-type="kingdom">Animalia</named-content></kwd><kwd><named-content xmlns:xlink="http://www.w3.org/1999/xlink" content-type="order">Spirurida</named-content></kwd><kwd><named-content xmlns:xlink="http://www.w3.org/1999/xlink" content-type="family">Cystidicolidae</named-content></kwd></kwd-group><mixed-citation publication-type="journal"><person-group><name><surname>González-Solís</surname><given-names>David</given-names></name><name><surname>Soler-Jiménez</surname><given-names>Lilia C.</given-names></name><name><surname>Aguirre-Macedo</surname><given-names>M. Leopoldina</given-names></name><name><surname>McLaughlin</surname><given-names>John P.</given-names></name><name><surname>Shaw</surname><given-names>Jenny C.</given-names></name><name><surname>James</surname><given-names>Anna K.</given-names></name><name><surname>Hechinger</surname><given-names>Ryan F.</given-names></name><name><surname>Kuris</surname><given-names>Armand M.</given-names></name><name><surname>Lafferty</surname><given-names>Kevin D.</given-names></name><name><surname>Vidal-Martínez</surname><given-names>Víctor M.</given-names></name></person-group><article-title>Parasitic nematodes of marine fishes from Palmyra Atoll, East Indo-Pacific, including a new species of <italic><tp:taxon-name><tp:taxon-name-part taxon-name-part-type="genus" reg="Spinitectus">Spinitectus</tp:taxon-name-part></tp:taxon-name></italic> (<tp:taxon-name><tp:taxon-name-part taxon-name-part-type="phylum">Nematoda</tp:taxon-name-part></tp:taxon-name>, <tp:taxon-name><tp:taxon-name-part taxon-name-part-type="family">Cystidicolidae</tp:taxon-name-part></tp:taxon-name>)</article-title><source>Zookeys</source><day>27</day><month>11</month><year>2019</year><volume>892</volume><fpage>1</fpage><lpage>26</lpage><pub-id pub-id-type="doi">10.3897/zookeys.892.38447</pub-id></mixed-citation></tp:treatment-meta><tp:nomenclature><tp:taxon-name><object-id xmlns:xlink="http://www.w3.org/1999/xlink" content-type="arpha" xlink:type="simple">B59D79BD-1A3E-5692-8BC0-79D1A2188959</object-id>
              <tp:taxon-name-part taxon-name-part-type="genus" reg="Philometra">Philometra</tp:taxon-name-part>
              <tp:taxon-name-part taxon-name-part-type="species" reg="pellucida">pellucida</tp:taxon-name-part>
            </tp:taxon-name><tp:taxon-authority>(Jägerskiöld, 1893) Yorke &amp; Maplestone, 1926</tp:taxon-authority></tp:nomenclature><tp:treatment-sec sec-type="description" id="SECID0ELVDI"><title>Description.</title><p>Gravid female (3 specimens, measurements of 3 subgravid females in parentheses): large, yellowish nematodes, 111.42–140.70 (37.84–48.64) mm long, 0.94–3.29 (0.336–0.649) mm wide, with smooth cuticle and both ends rounded. Esophagus with anterior bulbous inflation, 220–267 (147–181) long and 163–182 (130–162) wide, with spacious lumen. Esophagus 1.59–2.06 (1.41–1.50) mm long, with dorsal esophageal gland not well demarcated, extended anteriorly to level of nerve ring. Esophageal gland with cell nucleus located at mid-length, at 0.915–1.07 (–) mm from anterior extremity. Small ventriculus 80–111 (50–80) long and 79–142 (75–85) wide, opening into intestine through valve. Nerve ring encircling esophagus just posterior to its anterior bulb, 279–407 (239–246) from anterior body end. Deirids and excretory pore not visible. Intestine brownish, straight and almost reaching the posterior end of body, forming ligament 325–690 (547–594) long, attached to the body wall near the caudal end. Ovaries extending near both ends of body. Uterus filled with larval mass (in gravid females) and developing embryos and eggs (in subgravid females). Larvae from uterus 345–492 long, with elongated tail. Posterior end of body rounded.</p></tp:treatment-sec><tp:treatment-sec sec-type="host" id="SECID0EQVDI"><title>Host.</title><p><italic><tp:taxon-name><tp:taxon-name-part taxon-name-part-type="genus" reg="Arothron">Arothron</tp:taxon-name-part> <tp:taxon-name-part taxon-name-part-type="species" reg="hispidus">hispidus</tp:taxon-name-part></tp:taxon-name></italic>.</p></tp:treatment-sec><tp:treatment-sec sec-type="Site of infection" id="SECID0EBWDI"><title>Site of infection.</title><p>Body cavity.</p></tp:treatment-sec><tp:treatment-sec sec-type="Prevalence and mean intensity" id="SECID0EGWDI"><title>Prevalence and mean intensity.</title><p>40 and 20.8 ± 31.4 (<italic>n</italic> = 15).</p></tp:treatment-sec><tp:treatment-sec sec-type="Specimens deposited" id="SECID0EOWDI"><title>Specimens deposited.</title><p><abbrev xmlns:xlink="http://www.w3.org/1999/xlink" content-type="institution" xlink:title="Laboratory of Parasitology, at Centre for Research and Advanced Studies, National Polytechnic Institute, Mérida, Yucatán, México" id="ABBRID0EUWDI" xlink:type="simple">CHCM</abbrev> no. 634 (voucher) (1 vial, 1 specimen ♀).</p></tp:treatment-sec><tp:treatment-sec sec-type="remarks" id="SECID0EZWDI"><title>Remarks.</title><p>Due to the presence of the anterior inflation of the esophagus, weakly demarcated esophageal gland, its occurrence in the body cavity of a congeneric fish host (<italic><tp:taxon-name><tp:taxon-name-part taxon-name-part-type="genus" reg="Arothron">A.</tp:taxon-name-part> <tp:taxon-name-part taxon-name-part-type="species" reg="hispidus">hispidus</tp:taxon-name-part></tp:taxon-name></italic>) and close geographical region (Southeastern Pacific Ocean), these females were identified as <italic><tp:taxon-name><tp:taxon-name-part taxon-name-part-type="genus" reg="Philometra">P.</tp:taxon-name-part> <tp:taxon-name-part taxon-name-part-type="species" reg="pellucida">pellucida</tp:taxon-name-part></tp:taxon-name></italic>. Gravid females showed similar morphometric features than those reported by <xref ref-type="bibr" rid="B14">Jägerskiöld (1893</xref>, <xref ref-type="bibr" rid="B15">1894</xref>). They represent new host (<italic><tp:taxon-name><tp:taxon-name-part taxon-name-part-type="genus" reg="Arothron">A.</tp:taxon-name-part> <tp:taxon-name-part taxon-name-part-type="species" reg="hispidus">hispidus</tp:taxon-name-part></tp:taxon-name></italic>) and geographical records (Palmyra Atoll).</p></tp:treatment-sec><ref-list><ref id="B14"><mixed-citation xmlns:xlink="http://www.w3.org/1999/xlink" xlink:type="simple"><person-group><name name-style="western"><surname>Jägerskiöld</surname><given-names>LA</given-names></name></person-group> (<year>1893</year>) <source>Bidrag till kännedomen om nematoderma.</source><publisher-name>Akademisk Afhandling</publisher-name>, <publisher-loc>Stockholm</publisher-loc>, <size units="page">86 pp</size>. [+ 5 pls] <ext-link xlink:type="simple" ext-link-type="doi" xlink:href="10.5962/bhl.title.46828">https://doi.org/10.5962/bhl.title.46828</ext-link></mixed-citation></ref><ref id="B15"><mixed-citation xmlns:xlink="http://www.w3.org/1999/xlink" xlink:type="simple"><person-group><name name-style="western"><surname>Jägerskiöld</surname><given-names>LA</given-names></name></person-group> (<year>1894</year>) <article-title>Beiträge zur Kenntniss der Nematoden. Zoologische Jahrbücher.</article-title><source>Abteilung für Anatomie und Ontogenie der Tiere Abteilung für Anatomie und Ontogenie der Tiere</source><volume>7</volume>: <fpage>449</fpage>–<lpage>532</lpage>. [pls 26–28]</mixed-citation></ref></ref-list></tp:taxon-treatment>
